# Supplementary material for: Advanced cueing of auditory stimulus to the head induces body sway in the direction opposite to the stimulus site during quiet stance in male participants
Source: Front Hum Neurosci. 2022 Dec 8;16:1028700. doi: 10.3389/fnhum.2022.1028700 (PMC9775284; doi:10.3389/fnhum.2022.1028700)
Supplement: Supplementary file 1 [file Table_1.XLSX]

## Sheet: COPx AU
raw data							normalized data
subs	time	direction	COPx				subs	time	direction	COPx
kawasaki	5to4	B	3.77182	0.761559	8.82991		kawasaki	5to4	B	0
oda	5to4	B	0.750906				oda	5to4	B	0
kunimura	5to4	B	-1.51501				kunimura	5to4	B	0
matsuoka	5to4	B	-25.6446				matsuoka	5to4	B	0
ichimiya	5to4	B	10.5234				ichimiya	5to4	B	0
hamada	5to4	B	10.8565				hamada	5to4	B	0
minami	5to4	B	4.26837				minami	5to4	B	0
yano1	5to4	B	0.199483				yano1	5to4	B	0
yano2	5to4	B	3.97259				yano2	5to4	B	0
yoshida	5to4	B	-5.24564				yoshida	5to4	B	0
chino	5to4	B	1.52099				chino	5to4	B	0
fukuda	5to4	B	2.5902				fukuda	5to4	B	0
sawaguchi	5to4	B	6.61561				sawaguchi	5to4	B	0
tuzinaka	5to4	B	-2.00266				tuzinaka	5to4	B	0
kawasaki	5to4	F	1.40548	-0.554244	8.88543		kawasaki	5to4	F	0
oda	5to4	F	0.207468				oda	5to4	F	0
kunimura	5to4	F	-2.107				kunimura	5to4	F	0
matsuoka	5to4	F	-28.1506				matsuoka	5to4	F	0
ichimiya	5to4	F	9.29029				ichimiya	5to4	F	0
hamada	5to4	F	6.42299				hamada	5to4	F	0
minami	5to4	F	7.84559				minami	5to4	F	0
yano1	5to4	F	-0.793776				yano1	5to4	F	0
yano2	5to4	F	1.69624				yano2	5to4	F	0
yoshida	5to4	F	-3.96514				yoshida	5to4	F	0
chino	5to4	F	1.55338				chino	5to4	F	0
fukuda	5to4	F	1.48117				fukuda	5to4	F	0
sawaguchi	5to4	F	1.44264				sawaguchi	5to4	F	0
tuzinaka	5to4	F	-4.08815				tuzinaka	5to4	F	0
kawasaki	5to4	L	4.36662	0.0461436	8.66029		kawasaki	5to4	L	0
oda	5to4	L	-0.137449				oda	5to4	L	0
kunimura	5to4	L	-5.59021				kunimura	5to4	L	0
matsuoka	5to4	L	-24.5368				matsuoka	5to4	L	0
ichimiya	5to4	L	14.265				ichimiya	5to4	L	0
hamada	5to4	L	7.20628				hamada	5to4	L	0
minami	5to4	L	5.08196				minami	5to4	L	0
yano1	5to4	L	-3.91407				yano1	5to4	L	0
yano2	5to4	L	2.45863				yano2	5to4	L	0
yoshida	5to4	L	-1.18585				yoshida	5to4	L	0
chino	5to4	L	2.80952				chino	5to4	L	0
fukuda	5to4	L	1.09661				fukuda	5to4	L	0
sawaguchi	5to4	L	1.45106				sawaguchi	5to4	L	0
tuzinaka	5to4	L	-2.72527				tuzinaka	5to4	L	0
kawasaki	5to4	N	6.59477	0.753612	9.45577		kawasaki	5to4	N	0
oda	5to4	N	1.36098				oda	5to4	N	0
kunimura	5to4	N	-8.49898				kunimura	5to4	N	0
matsuoka	5to4	N	-25.7888				matsuoka	5to4	N	0
ichimiya	5to4	N	15.5312				ichimiya	5to4	N	0
hamada	5to4	N	8.33203				hamada	5to4	N	0
minami	5to4	N	6.57941				minami	5to4	N	0
yano1	5to4	N	3.02835				yano1	5to4	N	0
yano2	5to4	N	2.69626				yano2	5to4	N	0
yoshida	5to4	N	-1.5771				yoshida	5to4	N	0
chino	5to4	N	2.52032				chino	5to4	N	0
fukuda	5to4	N	-0.896048				fukuda	5to4	N	0
sawaguchi	5to4	N	2.26145				sawaguchi	5to4	N	0
tuzinaka	5to4	N	-1.59333				tuzinaka	5to4	N	0
kawasaki	5to4	R	6.99974	0.296662	8.69923		kawasaki	5to4	R	0
oda	5to4	R	0.516588				oda	5to4	R	0
kunimura	5to4	R	-4.36203				kunimura	5to4	R	0
matsuoka	5to4	R	-24.6711				matsuoka	5to4	R	0
ichimiya	5to4	R	11.4486				ichimiya	5to4	R	0
hamada	5to4	R	8.92159				hamada	5to4	R	0
minami	5to4	R	7.51648				minami	5to4	R	0
yano1	5to4	R	-1.07487				yano1	5to4	R	0
yano2	5to4	R	1.80235				yano2	5to4	R	0
yoshida	5to4	R	-3.69844				yoshida	5to4	R	0
chino	5to4	R	3.86273				chino	5to4	R	0
fukuda	5to4	R	-1.5822				fukuda	5to4	R	0
sawaguchi	5to4	R	0.693284				sawaguchi	5to4	R	0
tuzinaka	5to4	R	-2.21946				tuzinaka	5to4	R	0
kawasaki	4to3	B	3.91301	1.35665	8.86094		kawasaki	4to3	B	0.141194	0.59509	1.25168
oda	4to3	B	0.0729208				oda	4to3	B	-0.677985
kunimura	4to3	B	0.639419				kunimura	4to3	B	2.15443
matsuoka	4to3	B	-24.5449				matsuoka	4to3	B	1.09979
ichimiya	4to3	B	11.0705				ichimiya	4to3	B	0.547181
hamada	4to3	B	12.2996				hamada	4to3	B	1.44318
minami	4to3	B	4.42324				minami	4to3	B	0.154869
yano1	4to3	B	1.70882				yano1	4to3	B	1.50933
yano2	4to3	B	2.51496				yano2	4to3	B	-1.45764
yoshida	4to3	B	-4.33994				yoshida	4to3	B	0.905693
chino	4to3	B	0.384419				chino	4to3	B	-1.13657
fukuda	4to3	B	4.89149				fukuda	4to3	B	2.30128
sawaguchi	4to3	B	8.68007				sawaguchi	4to3	B	2.06446
tuzinaka	4to3	B	-2.72064				tuzinaka	4to3	B	-0.717979
kawasaki	4to3	F	5.36863	-0.29859	8.89752		kawasaki	4to3	F	3.96315	0.255654	1.29257
oda	4to3	F	0.105606				oda	4to3	F	-0.101862
kunimura	4to3	F	-2.08249				kunimura	4to3	F	0.0245076
matsuoka	4to3	F	-27.3438				matsuoka	4to3	F	0.806756
ichimiya	4to3	F	10.5989				ichimiya	4to3	F	1.30859
hamada	4to3	F	6.19016				hamada	4to3	F	-0.232836
minami	4to3	F	7.73472				minami	4to3	F	-0.110878
yano1	4to3	F	-2.42454				yano1	4to3	F	-1.63076
yano2	4to3	F	0.978373				yano2	4to3	F	-0.717865
yoshida	4to3	F	-3.98088				yoshida	4to3	F	-0.015735
chino	4to3	F	0.96825				chino	4to3	F	-0.585126
fukuda	4to3	F	1.89362				fukuda	4to3	F	0.412446
sawaguchi	4to3	F	1.08267				sawaguchi	4to3	F	-0.359969
tuzinaka	4to3	F	-3.26941				tuzinaka	4to3	F	0.818738
kawasaki	4to3	L	6.00914	0.543218	8.13656		kawasaki	4to3	L	1.64253	0.497074	1.64576
oda	4to3	L	0.453076				oda	4to3	L	0.590524
kunimura	4to3	L	-0.914691				kunimura	4to3	L	4.67552
matsuoka	4to3	L	-22.4116				matsuoka	4to3	L	2.12521
ichimiya	4to3	L	13.8248				ichimiya	4to3	L	-0.440144
hamada	4to3	L	8.08517				hamada	4to3	L	0.878887
minami	4to3	L	5.46388				minami	4to3	L	0.381922
yano1	4to3	L	-4.60113				yano1	4to3	L	-0.687057
yano2	4to3	L	0.812141				yano2	4to3	L	-1.64649
yoshida	4to3	L	-1.64648				yoshida	4to3	L	-0.460629
chino	4to3	L	2.63304				chino	4to3	L	-0.176478
fukuda	4to3	L	2.02216				fukuda	4to3	L	0.92555
sawaguchi	4to3	L	-0.295064				sawaguchi	4to3	L	-1.74612
tuzinaka	4to3	L	-1.82945				tuzinaka	4to3	L	0.895823
kawasaki	4to3	N	7.63549	0.654178	8.86198		kawasaki	4to3	N	1.04072	-0.0994337	1.97799
oda	4to3	N	0.73784				oda	4to3	N	-0.623142
kunimura	4to3	N	-3.452				kunimura	4to3	N	5.04698
matsuoka	4to3	N	-25.2119				matsuoka	4to3	N	0.576875
ichimiya	4to3	N	13.4238				ichimiya	4to3	N	-2.10735
hamada	4to3	N	9.57332				hamada	4to3	N	1.24129
minami	4to3	N	6.16635				minami	4to3	N	-0.413058
yano1	4to3	N	-0.190873				yano1	4to3	N	-3.21922
yano2	4to3	N	1.78647				yano2	4to3	N	-0.90979
yoshida	4to3	N	-0.154319				yoshida	4to3	N	1.42278
chino	4to3	N	0.906906				chino	4to3	N	-1.61342
fukuda	4to3	N	-0.991665				fukuda	4to3	N	-0.0956166
sawaguchi	4to3	N	1.05168				sawaguchi	4to3	N	-1.20977
tuzinaka	4to3	N	-2.12268				tuzinaka	4to3	N	-0.529351
kawasaki	4to3	R	9.31969	0.233754	8.97427		kawasaki	4to3	R	2.31995	-0.062908	1.20143
oda	4to3	R	-0.390724				oda	4to3	R	-0.907312
kunimura	4to3	R	-5.61071				kunimura	4to3	R	-1.24869
matsuoka	4to3	R	-25.1415				matsuoka	4to3	R	-0.470423
ichimiya	4to3	R	10.1369				ichimiya	4to3	R	-1.31171
hamada	4to3	R	9.87804				hamada	4to3	R	0.956447
minami	4to3	R	7.60682				minami	4to3	R	0.0903397
yano1	4to3	R	-2.0678				yano1	4to3	R	-0.992925
yano2	4to3	R	1.81736				yano2	4to3	R	0.0150109
yoshida	4to3	R	-4.62772				yoshida	4to3	R	-0.929279
chino	4to3	R	2.67256				chino	4to3	R	-1.19016
fukuda	4to3	R	0.506399				fukuda	4to3	R	2.0886
sawaguchi	4to3	R	0.644458				sawaguchi	4to3	R	-0.0488264
tuzinaka	4to3	R	-1.47118				tuzinaka	4to3	R	0.748274
kawasaki	3to2	B	6.97071	0.606124	9.07787		kawasaki	3to2	B	3.19889	-0.155435	1.7413
oda	3to2	B	2.12941				oda	3to2	B	1.37851
kunimura	3to2	B	-0.975131				kunimura	3to2	B	0.539881
matsuoka	3to2	B	-25.0547				matsuoka	3to2	B	0.589966
ichimiya	3to2	B	12.0544				ichimiya	3to2	B	1.53104
hamada	3to2	B	11.1165				hamada	3to2	B	0.26006
minami	3to2	B	3.55474				minami	3to2	B	-0.713634
yano1	3to2	B	-3.76854				yano1	3to2	B	-3.96802
yano2	3to2	B	2.79186				yano2	3to2	B	-1.18074
yoshida	3to2	B	-5.76823				yoshida	3to2	B	-0.522594
chino	3to2	B	0.202694				chino	3to2	B	-1.31829
fukuda	3to2	B	3.41281				fukuda	3to2	B	0.822604
sawaguchi	3to2	B	5.6265				sawaguchi	3to2	B	-0.989104
tuzinaka	3to2	B	-3.80732				tuzinaka	3to2	B	-1.80466
kawasaki	3to2	F	12.6723	0.244143	9.69406		kawasaki	3to2	F	11.2669	0.798387	3.62881
oda	3to2	F	1.94182				oda	3to2	F	1.73436
kunimura	3to2	F	1.29528				kunimura	3to2	F	3.40228
matsuoka	3to2	F	-27.2902				matsuoka	3to2	F	0.860382
ichimiya	3to2	F	12.3843				ichimiya	3to2	F	3.094
hamada	3to2	F	7.45485				hamada	3to2	F	1.03186
minami	3to2	F	6.05923				minami	3to2	F	-1.78636
yano1	3to2	F	-4.03557				yano1	3to2	F	-3.24179
yano2	3to2	F	0.00979375				yano2	3to2	F	-1.68644
yoshida	3to2	F	-4.81298				yoshida	3to2	F	-0.847831
chino	3to2	F	0.743619				chino	3to2	F	-0.809757
fukuda	3to2	F	-1.35377				fukuda	3to2	F	-2.83495
sawaguchi	3to2	F	2.55513				sawaguchi	3to2	F	1.11249
tuzinaka	3to2	F	-4.20582				tuzinaka	3to2	F	-0.11767
kawasaki	3to2	L	7.59659	1.31551	8.8113		kawasaki	3to2	L	3.22997	1.26937	2.01277
oda	3to2	L	1.1899				oda	3to2	L	1.32735
kunimura	3to2	L	-1.23032				kunimura	3to2	L	4.35988
matsuoka	3to2	L	-23.1079				matsuoka	3to2	L	1.42889
ichimiya	3to2	L	14.7008				ichimiya	3to2	L	0.435788
hamada	3to2	L	10.0827				hamada	3to2	L	2.87641
minami	3to2	L	7.83017				minami	3to2	L	2.74822
yano1	3to2	L	-6.79931				yano1	3to2	L	-2.88524
yano2	3to2	L	1.77614				yano2	3to2	L	-0.682496
yoshida	3to2	L	0.39115				yoshida	3to2	L	1.577
chino	3to2	L	2.46816				chino	3to2	L	-0.341353
fukuda	3to2	L	1.02706				fukuda	3to2	L	-0.0695536
sawaguchi	3to2	L	1.40133				sawaguchi	3to2	L	-0.0497343
tuzinaka	3to2	L	1.09074				tuzinaka	3to2	L	3.81602
kawasaki	3to2	N	9.9166	0.655484	9.37836		kawasaki	3to2	N	3.32183	-0.0981281	2.72234
oda	3to2	N	4.31223				oda	3to2	N	2.95125
kunimura	3to2	N	-2.55012				kunimura	3to2	N	5.94886
matsuoka	3to2	N	-25.632				matsuoka	3to2	N	0.156738
ichimiya	3to2	N	13.7734				ichimiya	3to2	N	-1.75782
hamada	3to2	N	9.05576				hamada	3to2	N	0.72373
minami	3to2	N	5.48163				minami	3to2	N	-1.09777
yano1	3to2	N	-0.743311				yano1	3to2	N	-3.77166
yano2	3to2	N	2.98454				yano2	3to2	N	0.288288
yoshida	3to2	N	-4.5777				yoshida	3to2	N	-3.0006
chino	3to2	N	3.26866				chino	3to2	N	0.748338
fukuda	3to2	N	-2.47503				fukuda	3to2	N	-1.57898
sawaguchi	3to2	N	0.766774				sawaguchi	3to2	N	-1.49468
tuzinaka	3to2	N	-4.40463				tuzinaka	3to2	N	-2.81131
kawasaki	3to2	R	9.49446	0.00459725	8.40427		kawasaki	3to2	R	2.49471	-0.292065	1.46463
oda	3to2	R	0.0620408				oda	3to2	R	-0.454547
kunimura	3to2	R	-3.04626				kunimura	3to2	R	1.31576
matsuoka	3to2	R	-24.8783				matsuoka	3to2	R	-0.207223
ichimiya	3to2	R	8.78501				ichimiya	3to2	R	-2.66358
hamada	3to2	R	7.93449				hamada	3to2	R	-0.987097
minami	3to2	R	4.84875				minami	3to2	R	-2.66773
yano1	3to2	R	-0.772234				yano1	3to2	R	0.302639
yano2	3to2	R	2.43272				yano2	3to2	R	0.630372
yoshida	3to2	R	-3.66778				yoshida	3to2	R	0.0306687
chino	3to2	R	1.82618				chino	3to2	R	-2.03655
fukuda	3to2	R	-1.99267				fukuda	3to2	R	-0.410472
sawaguchi	3to2	R	1.57773				sawaguchi	3to2	R	0.884443
tuzinaka	3to2	R	-2.53977				tuzinaka	3to2	R	-0.320316
kawasaki	2to1	B	8.24945	0.872481	9.08562		kawasaki	2to1	B	4.47763	0.110922	2.21683
oda	2to1	B	1.19687				oda	2to1	B	0.445963
kunimura	2to1	B	0.395235				kunimura	2to1	B	1.91025
matsuoka	2to1	B	-24.1322				matsuoka	2to1	B	1.51239
ichimiya	2to1	B	13.2025				ichimiya	2to1	B	2.67913
hamada	2to1	B	11.5659				hamada	2to1	B	0.709435
minami	2to1	B	2.11223				minami	2to1	B	-2.15614
yano1	2to1	B	-2.71124				yano1	2to1	B	-2.91072
yano2	2to1	B	3.13449				yano2	2to1	B	-0.838104
yoshida	2to1	B	-5.5867				yoshida	2to1	B	-0.341058
chino	2to1	B	3.23443				chino	2to1	B	1.71344
fukuda	2to1	B	0.964814				fukuda	2to1	B	-1.62539
sawaguchi	2to1	B	5.73926				sawaguchi	2to1	B	-0.876344
tuzinaka	2to1	B	-5.15024				tuzinaka	2to1	B	-3.14758
kawasaki	2to1	F	6.62812	-0.0130195	9.64612		kawasaki	2to1	F	5.22264	0.541225	2.81929
oda	2to1	F	0.889112				oda	2to1	F	0.681644
kunimura	2to1	F	4.17649				kunimura	2to1	F	6.28349
matsuoka	2to1	F	-29.5214				matsuoka	2to1	F	-1.37084
ichimiya	2to1	F	10.1854				ichimiya	2to1	F	0.895094
hamada	2to1	F	6.59306				hamada	2to1	F	0.17007
minami	2to1	F	6.13466				minami	2to1	F	-1.71093
yano1	2to1	F	-2.9259				yano1	2to1	F	-2.13212
yano2	2to1	F	1.54085				yano2	2to1	F	-0.155388
yoshida	2to1	F	-1.49556				yoshida	2to1	F	2.46959
chino	2to1	F	2.7955				chino	2to1	F	1.24212
fukuda	2to1	F	-1.02941				fukuda	2to1	F	-2.51058
sawaguchi	2to1	F	3.42004				sawaguchi	2to1	F	1.9774
tuzinaka	2to1	F	-7.57318				tuzinaka	2to1	F	-3.48503
kawasaki	2to1	L	11.2283	3.12768	9.81325		kawasaki	2to1	L	6.86166	3.08154	3.4201
oda	2to1	L	1.38044				oda	2to1	L	1.51789
kunimura	2to1	L	0.489882				kunimura	2to1	L	6.08009
matsuoka	2to1	L	-24.6557				matsuoka	2to1	L	-0.118937
ichimiya	2to1	L	16.1982				ichimiya	2to1	L	1.93321
hamada	2to1	L	10.1914				hamada	2to1	L	2.98509
minami	2to1	L	9.02594				minami	2to1	L	3.94398
yano1	2to1	L	-4.95021				yano1	2to1	L	-1.03614
yano2	2to1	L	2.44943				yano2	2to1	L	-0.00920233
yoshida	2to1	L	2.25577				yoshida	2to1	L	3.44162
chino	2to1	L	2.19181				chino	2to1	L	-0.617709
fukuda	2to1	L	2.03347				fukuda	2to1	L	0.936862
sawaguchi	2to1	L	12.0548				sawaguchi	2to1	L	10.6037
tuzinaka	2to1	L	3.89414				tuzinaka	2to1	L	6.61942
kawasaki	2to1	N	7.72634	0.888418	9.10265		kawasaki	2to1	N	1.13156	0.134807	2.20189
oda	2to1	N	3.42781				oda	2to1	N	2.06682
kunimura	2to1	N	-4.05148				kunimura	2to1	N	4.4475
matsuoka	2to1	N	-25.4246				matsuoka	2to1	N	0.364175
ichimiya	2to1	N	11.8238				ichimiya	2to1	N	-3.70743
hamada	2to1	N	8.6161				hamada	2to1	N	0.284067
minami	2to1	N	8.13876				minami	2to1	N	1.55935
yano1	2to1	N	1.85071				yano1	2to1	N	-1.17764
yano2	2to1	N	2.75893				yano2	2to1	N	0.0626689
yoshida	2to1	N	-2.93746				yoshida	2to1	N	-1.36036
chino	2to1	N	5.6382				chino	2to1	N	3.11787
fukuda	2to1	N	-2.65062				fukuda	2to1	N	-1.75458
sawaguchi	2to1	N	1.22104				sawaguchi	2to1	N	-1.04041
tuzinaka	2to1	N	-3.69963				tuzinaka	2to1	N	-2.1063
kawasaki	2to1	R	14.8274	0.425303	8.49147		kawasaki	2to1	R	7.82766	0.128641	4.66234
oda	2to1	R	0.369681				oda	2to1	R	-0.146907
kunimura	2to1	R	1.078				kunimura	2to1	R	5.44002
matsuoka	2to1	R	-22.3959				matsuoka	2to1	R	2.27513
ichimiya	2to1	R	7.99973				ichimiya	2to1	R	-3.44886
hamada	2to1	R	7.33914				hamada	2to1	R	-1.58245
minami	2to1	R	-3.86439				minami	2to1	R	-11.3809
yano1	2to1	R	3.43643				yano1	2to1	R	4.5113
yano2	2to1	R	2.45262				yano2	2to1	R	0.650272
yoshida	2to1	R	-2.43688				yoshida	2to1	R	1.26156
chino	2to1	R	4.1271				chino	2to1	R	0.264377
fukuda	2to1	R	-0.538589				fukuda	2to1	R	1.04361
sawaguchi	2to1	R	0.138081				sawaguchi	2to1	R	-0.555203
tuzinaka	2to1	R	-6.57814				tuzinaka	2to1	R	-4.35868
kawasaki	1to0	B	8.08185	1.38808	8.56925		kawasaki	1to0	B	4.31003	0.626524	2.8427
oda	1to0	B	0.741275				oda	1to0	B	-0.00963037
kunimura	1to0	B	-0.629688				kunimura	1to0	B	0.885325
matsuoka	1to0	B	-22.1543				matsuoka	1to0	B	3.49029
ichimiya	1to0	B	14.1009				ichimiya	1to0	B	3.5775
hamada	1to0	B	9.21464				hamada	1to0	B	-1.64182
minami	1to0	B	1.83514				minami	1to0	B	-2.43323
yano1	1to0	B	2.06412				yano1	1to0	B	1.86463
yano2	1to0	B	2.84611				yano2	1to0	B	-1.12648
yoshida	1to0	B	-1.72673				yoshida	1to0	B	3.51891
chino	1to0	B	4.44896				chino	1to0	B	2.92797
fukuda	1to0	B	-0.698413				fukuda	1to0	B	-3.28861
sawaguchi	1to0	B	7.75825				sawaguchi	1to0	B	1.14264
tuzinaka	1to0	B	-6.44886				tuzinaka	1to0	B	-4.44619
kawasaki	1to0	F	5.69988	-0.344825	9.81097		kawasaki	1to0	F	4.2944	0.209419	3.03276
oda	1to0	F	1.04784				oda	1to0	F	0.840373
kunimura	1to0	F	1.80962				kunimura	1to0	F	3.91663
matsuoka	1to0	F	-30.5477				matsuoka	1to0	F	-2.39712
ichimiya	1to0	F	7.54398				ichimiya	1to0	F	-1.74631
hamada	1to0	F	6.11577				hamada	1to0	F	-0.307224
minami	1to0	F	6.15158				minami	1to0	F	-1.69402
yano1	1to0	F	-3.43816				yano1	1to0	F	-2.64438
yano2	1to0	F	0.837694				yano2	1to0	F	-0.858544
yoshida	1to0	F	-0.0883687				yoshida	1to0	F	3.87678
chino	1to0	F	4.42246				chino	1to0	F	2.86908
fukuda	1to0	F	1.03086				fukuda	1to0	F	-0.450312
sawaguchi	1to0	F	4.4698				sawaguchi	1to0	F	3.02716
tuzinaka	1to0	F	-9.88278				tuzinaka	1to0	F	-5.79463
kawasaki	1to0	L	12.3455	3.61485	9.83565		kawasaki	1to0	L	7.97886	3.56871	4.32454
oda	1to0	L	0.541035				oda	1to0	L	0.678484
kunimura	1to0	L	-3.6425				kunimura	1to0	L	1.94771
matsuoka	1to0	L	-23.3305				matsuoka	1to0	L	1.20629
ichimiya	1to0	L	16.3891				ichimiya	1to0	L	2.12408
hamada	1to0	L	7.36727				hamada	1to0	L	0.160993
minami	1to0	L	9.69444				minami	1to0	L	4.61248
yano1	1to0	L	1.08847				yano1	1to0	L	5.00254
yano2	1to0	L	4.17966				yano2	1to0	L	1.72103
yoshida	1to0	L	2.90384				yoshida	1to0	L	4.08969
chino	1to0	L	0.667304				chino	1to0	L	-2.14221
fukuda	1to0	L	1.05786				fukuda	1to0	L	-0.0387536
sawaguchi	1to0	L	16.0084				sawaguchi	1to0	L	14.5573
tuzinaka	1to0	L	5.33808				tuzinaka	1to0	L	8.06335
kawasaki	1to0	N	10.4911	1.25601	9.01777		kawasaki	1to0	N	3.89635	0.502402	2.81463
oda	1to0	N	0.588226				oda	1to0	N	-0.772756
kunimura	1to0	N	-5.47689				kunimura	1to0	N	3.0221
matsuoka	1to0	N	-25.2707				matsuoka	1to0	N	0.518075
ichimiya	1to0	N	9.51219				ichimiya	1to0	N	-6.019
hamada	1to0	N	7.65339				hamada	1to0	N	-0.678639
minami	1to0	N	9.38687				minami	1to0	N	2.80746
yano1	1to0	N	0.988813				yano1	1to0	N	-2.03954
yano2	1to0	N	2.14004				yano2	1to0	N	-0.556219
yoshida	1to0	N	-0.163975				yoshida	1to0	N	1.41313
chino	1to0	N	7.18546				chino	1to0	N	4.66514
fukuda	1to0	N	1.56637				fukuda	1to0	N	2.46242
sawaguchi	1to0	N	0.691686				sawaguchi	1to0	N	-1.56977
tuzinaka	1to0	N	-1.70844				tuzinaka	1to0	N	-0.115114
kawasaki	1to0	R	11.941	-0.718221	8.23998		kawasaki	1to0	R	4.94125	-1.01488	4.60352
oda	1to0	R	-1.01343				oda	1to0	R	-1.53002
kunimura	1to0	R	-0.943525				kunimura	1to0	R	3.4185
matsuoka	1to0	R	-22.141				matsuoka	1to0	R	2.53005
ichimiya	1to0	R	5.17581				ichimiya	1to0	R	-6.27278
hamada	1to0	R	6.40183				hamada	1to0	R	-2.51976
minami	1to0	R	-1.06169				minami	1to0	R	-8.57817
yano1	1to0	R	1.78992				yano1	1to0	R	2.8648
yano2	1to0	R	0.881019				yano2	1to0	R	-0.921328
yoshida	1to0	R	-0.997437				yoshida	1to0	R	2.70101
chino	1to0	R	5.68422				chino	1to0	R	1.8215
fukuda	1to0	R	-0.893356				fukuda	1to0	R	0.688841
sawaguchi	1to0	R	-3.10971				sawaguchi	1to0	R	-3.80299
tuzinaka	1to0	R	-11.7687				tuzinaka	1to0	R	-9.54926

## Sheet: COPy AU
raw data							normalized data
subs	time	direction	COPy				subs	time	direction	COPy
kawasaki	5to4	B	-60.9046	-45.0921	31.7265		kawasaki	5to4	B	0
oda	5to4	B	-31.5533				oda	5to4	B	0
kunimura	5to4	B	-121.921				kunimura	5to4	B	0
matsuoka	5to4	B	-50.1613				matsuoka	5to4	B	0
ichimiya	5to4	B	-50.3439				ichimiya	5to4	B	0
hamada	5to4	B	-37.1363				hamada	5to4	B	0
minami	5to4	B	-41.9613				minami	5to4	B	0
yano1	5to4	B	-35.009				yano1	5to4	B	0
yano2	5to4	B	-59.2372				yano2	5to4	B	0
yoshida	5to4	B	-61.0123				yoshida	5to4	B	0
chino	5to4	B	-64.4536				chino	5to4	B	0
fukuda	5to4	B	-4.02622				fukuda	5to4	B	0
sawaguchi	5to4	B	-29.9341				sawaguchi	5to4	B	0
tuzinaka	5to4	B	16.3638				tuzinaka	5to4	B	0
kawasaki	5to4	F	-59.1623	-44.1846	32.2048		kawasaki	5to4	F	0
oda	5to4	F	-30.0058				oda	5to4	F	0
kunimura	5to4	F	-121.725				kunimura	5to4	F	0
matsuoka	5to4	F	-50.1699				matsuoka	5to4	F	0
ichimiya	5to4	F	-51.4318				ichimiya	5to4	F	0
hamada	5to4	F	-35.3342				hamada	5to4	F	0
minami	5to4	F	-43.9645				minami	5to4	F	0
yano1	5to4	F	-33.4209				yano1	5to4	F	0
yano2	5to4	F	-57.9918				yano2	5to4	F	0
yoshida	5to4	F	-60.3886				yoshida	5to4	F	0
chino	5to4	F	-63.9096				chino	5to4	F	0
fukuda	5to4	F	-3.09458				fukuda	5to4	F	0
sawaguchi	5to4	F	-26.3639				sawaguchi	5to4	F	0
tuzinaka	5to4	F	18.3792				tuzinaka	5to4	F	0
kawasaki	5to4	L	-63.3812	-45.6954	32.2935		kawasaki	5to4	L	0
oda	5to4	L	-30.8713				oda	5to4	L	0
kunimura	5to4	L	-123.422				kunimura	5to4	L	0
matsuoka	5to4	L	-52.7258				matsuoka	5to4	L	0
ichimiya	5to4	L	-51.5535				ichimiya	5to4	L	0
hamada	5to4	L	-36.1557				hamada	5to4	L	0
minami	5to4	L	-39.3102				minami	5to4	L	0
yano1	5to4	L	-31.8271				yano1	5to4	L	0
yano2	5to4	L	-60.6253				yano2	5to4	L	0
yoshida	5to4	L	-62.7816				yoshida	5to4	L	0
chino	5to4	L	-66.2834				chino	5to4	L	0
fukuda	5to4	L	-3.88375				fukuda	5to4	L	0
sawaguchi	5to4	L	-32.073				sawaguchi	5to4	L	0
tuzinaka	5to4	L	15.1574				tuzinaka	5to4	L	0
kawasaki	5to4	N	-62.1963	-44.4353	32.9403		kawasaki	5to4	N	0
oda	5to4	N	-31.7787				oda	5to4	N	0
kunimura	5to4	N	-124.744				kunimura	5to4	N	0
matsuoka	5to4	N	-51.2985				matsuoka	5to4	N	0
ichimiya	5to4	N	-49.9635				ichimiya	5to4	N	0
hamada	5to4	N	-37.3136				hamada	5to4	N	0
minami	5to4	N	-42.368				minami	5to4	N	0
yano1	5to4	N	-34.0317				yano1	5to4	N	0
yano2	5to4	N	-56.651				yano2	5to4	N	0
yoshida	5to4	N	-60.2263				yoshida	5to4	N	0
chino	5to4	N	-62.4304				chino	5to4	N	0
fukuda	5to4	N	-1.51461				fukuda	5to4	N	0
sawaguchi	5to4	N	-26.9285				sawaguchi	5to4	N	0
tuzinaka	5to4	N	19.351				tuzinaka	5to4	N	0
kawasaki	5to4	R	-58.1732	-44.8163	32.4502		kawasaki	5to4	R	0
oda	5to4	R	-29.3326				oda	5to4	R	0
kunimura	5to4	R	-126.077				kunimura	5to4	R	0
matsuoka	5to4	R	-52.3592				matsuoka	5to4	R	0
ichimiya	5to4	R	-49.5895				ichimiya	5to4	R	0
hamada	5to4	R	-37.2127				hamada	5to4	R	0
minami	5to4	R	-40.4492				minami	5to4	R	0
yano1	5to4	R	-36.904				yano1	5to4	R	0
yano2	5to4	R	-56.2907				yano2	5to4	R	0
yoshida	5to4	R	-61.6036				yoshida	5to4	R	0
chino	5to4	R	-62.5681				chino	5to4	R	0
fukuda	5to4	R	-1.92358				fukuda	5to4	R	0
sawaguchi	5to4	R	-30.8293				sawaguchi	5to4	R	0
tuzinaka	5to4	R	15.8842				tuzinaka	5to4	R	0
kawasaki	4to3	B	-60.4945	-45.364	31.491		kawasaki	4to3	B	0.410106	-0.271867	1.51596
oda	4to3	B	-32.7759				oda	4to3	B	-1.22255
kunimura	4to3	B	-122.176				kunimura	4to3	B	-0.255511
matsuoka	4to3	B	-52.019				matsuoka	4to3	B	-1.85773
ichimiya	4to3	B	-51.828				ichimiya	4to3	B	-1.48417
hamada	4to3	B	-36.5935				hamada	4to3	B	0.542851
minami	4to3	B	-43.5128				minami	4to3	B	-1.55154
yano1	4to3	B	-33.7253				yano1	4to3	B	1.28364
yano2	4to3	B	-55.5946				yano2	4to3	B	3.64254
yoshida	4to3	B	-60.0809				yoshida	4to3	B	0.931347
chino	4to3	B	-66.1167				chino	4to3	B	-1.66315
fukuda	4to3	B	-4.71045				fukuda	4to3	B	-0.684233
sawaguchi	4to3	B	-30.8188				sawaguchi	4to3	B	-0.884757
tuzinaka	4to3	B	15.3508				tuzinaka	4to3	B	-1.01299
kawasaki	4to3	F	-59.4505	-44.9941	32.1994		kawasaki	4to3	F	-0.288187	-0.809531	1.51287
oda	4to3	F	-31.143				oda	4to3	F	-1.13728
kunimura	4to3	F	-122.734				kunimura	4to3	F	-1.0092
matsuoka	4to3	F	-51.3913				matsuoka	4to3	F	-1.22144
ichimiya	4to3	F	-51.5752				ichimiya	4to3	F	-0.143313
hamada	4to3	F	-35.7426				hamada	4to3	F	-0.408345
minami	4to3	F	-45.4527				minami	4to3	F	-1.48821
yano1	4to3	F	-36.1184				yano1	4to3	F	-2.69747
yano2	4to3	F	-55.2676				yano2	4to3	F	2.72419
yoshida	4to3	F	-64.0514				yoshida	4to3	F	-3.66277
chino	4to3	F	-63.2588				chino	4to3	F	0.650728
fukuda	4to3	F	-3.59033				fukuda	4to3	F	-0.495751
sawaguchi	4to3	F	-28.3175				sawaguchi	4to3	F	-1.95352
tuzinaka	4to3	F	18.1763				tuzinaka	4to3	F	-0.202869
kawasaki	4to3	L	-65.6308	-45.7904	32.1293		kawasaki	4to3	L	-2.24964	-0.0949893	1.92398
oda	4to3	L	-30.9982				oda	4to3	L	-0.126829
kunimura	4to3	L	-123.722				kunimura	4to3	L	-0.300795
matsuoka	4to3	L	-53.6478				matsuoka	4to3	L	-0.92199
ichimiya	4to3	L	-52.0719				ichimiya	4to3	L	-0.518487
hamada	4to3	L	-37.0128				hamada	4to3	L	-0.857124
minami	4to3	L	-41.0652				minami	4to3	L	-1.75506
yano1	4to3	L	-31.4172				yano1	4to3	L	0.409901
yano2	4to3	L	-55.7158				yano2	4to3	L	4.90951
yoshida	4to3	L	-59.965				yoshida	4to3	L	2.81662
chino	4to3	L	-66.5478				chino	4to3	L	-0.264393
fukuda	4to3	L	-5.0839				fukuda	4to3	L	-1.20015
sawaguchi	4to3	L	-34.0548				sawaguchi	4to3	L	-1.98183
tuzinaka	4to3	L	15.8678				tuzinaka	4to3	L	0.710421
kawasaki	4to3	N	-62.1394	-44.9221	32.3349		kawasaki	4to3	N	0.0569062	-0.486767	1.26932
oda	4to3	N	-30.6384				oda	4to3	N	1.14027
kunimura	4to3	N	-124.195				kunimura	4to3	N	0.548731
matsuoka	4to3	N	-51.4481				matsuoka	4to3	N	-0.149616
ichimiya	4to3	N	-51.4328				ichimiya	4to3	N	-1.46923
hamada	4to3	N	-36.1731				hamada	4to3	N	1.14051
minami	4to3	N	-44.1466				minami	4to3	N	-1.77854
yano1	4to3	N	-34.8188				yano1	4to3	N	-0.787135
yano2	4to3	N	-55.4957				yano2	4to3	N	1.15527
yoshida	4to3	N	-62.1053				yoshida	4to3	N	-1.87899
chino	4to3	N	-62.0351				chino	4to3	N	0.395297
fukuda	4to3	N	-2.92002				fukuda	4to3	N	-1.40541
sawaguchi	4to3	N	-28.0319				sawaguchi	4to3	N	-1.10343
tuzinaka	4to3	N	16.6716				tuzinaka	4to3	N	-2.67939
kawasaki	4to3	R	-58.6326	-44.915	31.6441		kawasaki	4to3	R	-0.459437	-0.0987078	1.67576
oda	4to3	R	-32.0326				oda	4to3	R	-2.7
kunimura	4to3	R	-123.636				kunimura	4to3	R	2.44066
matsuoka	4to3	R	-51.8655				matsuoka	4to3	R	0.493726
ichimiya	4to3	R	-50.3417				ichimiya	4to3	R	-0.752181
hamada	4to3	R	-37.1718				hamada	4to3	R	0.0409079
minami	4to3	R	-41.4252				minami	4to3	R	-0.976045
yano1	4to3	R	-38.2656				yano1	4to3	R	-1.36158
yano2	4to3	R	-52.1506				yano2	4to3	R	4.14011
yoshida	4to3	R	-61.6243				yoshida	4to3	R	-0.0207629
chino	4to3	R	-63.439				chino	4to3	R	-0.870844
fukuda	4to3	R	-3.11122				fukuda	4to3	R	-1.18764
sawaguchi	4to3	R	-30.5654				sawaguchi	4to3	R	0.263968
tuzinaka	4to3	R	15.4514				tuzinaka	4to3	R	-0.432788
kawasaki	3to2	B	-62.7334	-44.9868	32.4211		kawasaki	3to2	B	-1.82885	0.105332	2.05757
oda	3to2	B	-33.7965				oda	3to2	B	-2.24317
kunimura	3to2	B	-124.664				kunimura	3to2	B	-2.74342
matsuoka	3to2	B	-49.2407				matsuoka	3to2	B	0.9206
ichimiya	3to2	B	-49.9973				ichimiya	3to2	B	0.346581
hamada	3to2	B	-36.891				hamada	3to2	B	0.245276
minami	3to2	B	-40.9635				minami	3to2	B	0.997773
yano1	3to2	B	-37.4776				yano1	3to2	B	-2.46865
yano2	3to2	B	-55.0092				yano2	3to2	B	4.22798
yoshida	3to2	B	-60.2432				yoshida	3to2	B	0.769112
chino	3to2	B	-63.9489				chino	3to2	B	0.504703
fukuda	3to2	B	-5.2225				fukuda	3to2	B	-1.19628
sawaguchi	3to2	B	-29.2363				sawaguchi	3to2	B	0.697756
tuzinaka	3to2	B	19.6091				tuzinaka	3to2	B	3.24525
kawasaki	3to2	F	-58.6979	-45.0265	32.6721		kawasaki	3to2	F	0.464394	-0.841942	2.29657
oda	3to2	F	-32.5495				oda	3to2	F	-2.54376
kunimura	3to2	F	-126.762				kunimura	3to2	F	-5.03719
matsuoka	3to2	F	-49.5383				matsuoka	3to2	F	0.631589
ichimiya	3to2	F	-51.1893				ichimiya	3to2	F	0.242575
hamada	3to2	F	-35.8688				hamada	3to2	F	-0.534602
minami	3to2	F	-47.8391				minami	3to2	F	-3.87456
yano1	3to2	F	-35.597				yano1	3to2	F	-2.17605
yano2	3to2	F	-54.0466				yano2	3to2	F	3.94526
yoshida	3to2	F	-61.6801				yoshida	3to2	F	-1.29141
chino	3to2	F	-62.2773				chino	3to2	F	1.63229
fukuda	3to2	F	-3.67873				fukuda	3to2	F	-0.584142
sawaguchi	3to2	F	-28.7335				sawaguchi	3to2	F	-2.36952
tuzinaka	3to2	F	18.0871				tuzinaka	3to2	F	-0.292071
kawasaki	3to2	L	-61.6634	-45.2798	32.6859		kawasaki	3to2	L	1.71774	0.415637	2.63251
oda	3to2	L	-31.4211				oda	3to2	L	-0.549732
kunimura	3to2	L	-126.779				kunimura	3to2	L	-3.35714
matsuoka	3to2	L	-51.0676				matsuoka	3to2	L	1.65819
ichimiya	3to2	L	-51.9789				ichimiya	3to2	L	-0.425444
hamada	3to2	L	-36.0933				hamada	3to2	L	0.062376
minami	3to2	L	-40.2749				minami	3to2	L	-0.964723
yano1	3to2	L	-34.4993				yano1	3to2	L	-2.67217
yano2	3to2	L	-54.7535				yano2	3to2	L	5.87186
yoshida	3to2	L	-60.2179				yoshida	3to2	L	2.56368
chino	3to2	L	-64.0225				chino	3to2	L	2.26089
fukuda	3to2	L	-5.03314				fukuda	3to2	L	-1.14939
sawaguchi	3to2	L	-34.7679				sawaguchi	3to2	L	-2.69497
tuzinaka	3to2	L	18.6551				tuzinaka	3to2	L	3.49775
kawasaki	3to2	N	-56.574	-44.7259	33.128		kawasaki	3to2	N	5.62228	-0.290642	2.74722
oda	3to2	N	-32.1662				oda	3to2	N	-0.387532
kunimura	3to2	N	-130.466				kunimura	3to2	N	-5.72167
matsuoka	3to2	N	-49.1589				matsuoka	3to2	N	2.13958
ichimiya	3to2	N	-49.9859				ichimiya	3to2	N	-0.0224001
hamada	3to2	N	-35.3091				hamada	3to2	N	2.00448
minami	3to2	N	-43.4185				minami	3to2	N	-1.05044
yano1	3to2	N	-34.6881				yano1	3to2	N	-0.656405
yano2	3to2	N	-55.9567				yano2	3to2	N	0.694305
yoshida	3to2	N	-62.4287				yoshida	3to2	N	-2.20233
chino	3to2	N	-60.8936				chino	3to2	N	1.53687
fukuda	3to2	N	-2.72968				fukuda	3to2	N	-1.21507
sawaguchi	3to2	N	-27.9327				sawaguchi	3to2	N	-1.00421
tuzinaka	3to2	N	15.5446				tuzinaka	3to2	N	-3.80646
kawasaki	3to2	R	-63.0958	-45.2098	32.2494		kawasaki	3to2	R	-4.92261	-0.393527	2.72881
oda	3to2	R	-32.801				oda	3to2	R	-3.46841
kunimura	3to2	R	-127.426				kunimura	3to2	R	-1.34857
matsuoka	3to2	R	-50.6341				matsuoka	3to2	R	1.72516
ichimiya	3to2	R	-47.2779				ichimiya	3to2	R	2.31159
hamada	3to2	R	-38.4317				hamada	3to2	R	-1.21899
minami	3to2	R	-39.9785				minami	3to2	R	0.470669
yano1	3to2	R	-39.2269				yano1	3to2	R	-2.32293
yano2	3to2	R	-51.7157				yano2	3to2	R	4.57497
yoshida	3to2	R	-62.0218				yoshida	3to2	R	-0.41825
chino	3to2	R	-60.5724				chino	3to2	R	1.9957
fukuda	3to2	R	-6.30551				fukuda	3to2	R	-4.38193
sawaguchi	3to2	R	-30.2583				sawaguchi	3to2	R	0.570999
tuzinaka	3to2	R	16.8074				tuzinaka	3to2	R	0.92322
kawasaki	2to1	B	-58.5709	-43.1324	32.8527		kawasaki	2to1	B	2.33369	1.95972	2.96966
oda	2to1	B	-33.6777				oda	2to1	B	-2.1244
kunimura	2to1	B	-123.414				kunimura	2to1	B	-1.49329
matsuoka	2to1	B	-47.861				matsuoka	2to1	B	2.30033
ichimiya	2to1	B	-47.8912				ichimiya	2to1	B	2.45269
hamada	2to1	B	-36.3308				hamada	2to1	B	0.805545
minami	2to1	B	-40.8021				minami	2to1	B	1.15918
yano1	2to1	B	-33.6772				yano1	2to1	B	1.33177
yano2	2to1	B	-50.8603				yano2	2to1	B	8.37688
yoshida	2to1	B	-60.3491				yoshida	2to1	B	0.66316
chino	2to1	B	-63.4098				chino	2to1	B	1.04381
fukuda	2to1	B	-4.1912				fukuda	2to1	B	-0.164982
sawaguchi	2to1	B	-26.9688				sawaguchi	2to1	B	2.96528
tuzinaka	2to1	B	24.1502				tuzinaka	2to1	B	7.7864
kawasaki	2to1	F	-61.7526	-46.1791	32.3345		kawasaki	2to1	F	-2.59029	-1.99451	3.35214
oda	2to1	F	-31.8552				oda	2to1	F	-1.84945
kunimura	2to1	F	-128.374				kunimura	2to1	F	-6.64932
matsuoka	2to1	F	-50.672				matsuoka	2to1	F	-0.502111
ichimiya	2to1	F	-54.0107				ichimiya	2to1	F	-2.57888
hamada	2to1	F	-34.9246				hamada	2to1	F	0.40963
minami	2to1	F	-52.5444				minami	2to1	F	-8.57987
yano1	2to1	F	-32.8458				yano1	2to1	F	0.57515
yano2	2to1	F	-54.1791				yano2	2to1	F	3.81274
yoshida	2to1	F	-61.331				yoshida	2to1	F	-0.942365
chino	2to1	F	-62.3694				chino	2to1	F	1.54015
fukuda	2to1	F	-4.86332				fukuda	2to1	F	-1.76874
sawaguchi	2to1	F	-28.9241				sawaguchi	2to1	F	-2.56014
tuzinaka	2to1	F	12.1396				tuzinaka	2to1	F	-6.23965
kawasaki	2to1	L	-61.8337	-43.9297	32.7758		kawasaki	2to1	L	1.54751	1.76569	3.0146
oda	2to1	L	-32.2089				oda	2to1	L	-1.3376
kunimura	2to1	L	-124.021				kunimura	2to1	L	-0.599795
matsuoka	2to1	L	-48.3845				matsuoka	2to1	L	4.34136
ichimiya	2to1	L	-50.5311				ichimiya	2to1	L	1.02236
hamada	2to1	L	-36.1753				hamada	2to1	L	-0.019549
minami	2to1	L	-42.2657				minami	2to1	L	-2.95554
yano1	2to1	L	-28.7564				yano1	2to1	L	3.07072
yano2	2to1	L	-54.4355				yano2	2to1	L	6.18982
yoshida	2to1	L	-61.0002				yoshida	2to1	L	1.78135
chino	2to1	L	-64.2418				chino	2to1	L	2.04158
fukuda	2to1	L	-5.96056				fukuda	2to1	L	-2.07681
sawaguchi	2to1	L	-25.6648				sawaguchi	2to1	L	6.40817
tuzinaka	2to1	L	20.4634				tuzinaka	2to1	L	5.30608
kawasaki	2to1	N	-59.8674	-44.7325	33.65		kawasaki	2to1	N	2.32883	-0.297158	2.57798
oda	2to1	N	-30.6869				oda	2to1	N	1.09177
kunimura	2to1	N	-131.8				kunimura	2to1	N	-7.05623
matsuoka	2to1	N	-50.2181				matsuoka	2to1	N	1.08038
ichimiya	2to1	N	-49.6365				ichimiya	2to1	N	0.327012
hamada	2to1	N	-34.8097				hamada	2to1	N	2.50391
minami	2to1	N	-44.6211				minami	2to1	N	-2.2531
yano1	2to1	N	-34.4789				yano1	2to1	N	-0.447229
yano2	2to1	N	-56.619				yano2	2to1	N	0.0320236
yoshida	2to1	N	-60.6932				yoshida	2to1	N	-0.466924
chino	2to1	N	-60.3376				chino	2to1	N	2.09285
fukuda	2to1	N	-2.60771				fukuda	2to1	N	-1.0931
sawaguchi	2to1	N	-25.8462				sawaguchi	2to1	N	1.08227
tuzinaka	2to1	N	15.9684				tuzinaka	2to1	N	-3.38267
kawasaki	2to1	R	-59.6995	-45.1334	32.5552		kawasaki	2to1	R	-1.52631	-0.317114	3.15477
oda	2to1	R	-34.086				oda	2to1	R	-4.75346
kunimura	2to1	R	-128.77				kunimura	2to1	R	-2.69284
matsuoka	2to1	R	-48.6995				matsuoka	2to1	R	3.65977
ichimiya	2to1	R	-48.7791				ichimiya	2to1	R	0.810462
hamada	2to1	R	-38.288				hamada	2to1	R	-1.07533
minami	2to1	R	-45.3153				minami	2to1	R	-4.86606
yano1	2to1	R	-36.372				yano1	2to1	R	0.531942
yano2	2to1	R	-52.8541				yano2	2to1	R	3.43662
yoshida	2to1	R	-61.071				yoshida	2to1	R	0.532591
chino	2to1	R	-61.9761				chino	2to1	R	0.592011
fukuda	2to1	R	-6.86703				fukuda	2to1	R	-4.94345
sawaguchi	2to1	R	-26.2549				sawaguchi	2to1	R	4.57447
tuzinaka	2to1	R	17.1641				tuzinaka	2to1	R	1.27998
kawasaki	1to0	B	-59.0849	-43.4555	33.1072		kawasaki	1to0	B	1.81972	1.63664	2.28156
oda	1to0	B	-33.0171				oda	1to0	B	-1.46372
kunimura	1to0	B	-124.686				kunimura	1to0	B	-2.76505
matsuoka	1to0	B	-48.4493				matsuoka	1to0	B	1.71196
ichimiya	1to0	B	-47.3546				ichimiya	1to0	B	2.98924
hamada	1to0	B	-34.8434				hamada	1to0	B	2.29291
minami	1to0	B	-40.7641				minami	1to0	B	1.19714
yano1	1to0	B	-32.4229				yano1	1to0	B	2.5861
yano2	1to0	B	-54.1512				yano2	1to0	B	5.08593
yoshida	1to0	B	-59.04				yoshida	1to0	B	1.97228
chino	1to0	B	-65.9004				chino	1to0	B	-1.44686
fukuda	1to0	B	-1.93451				fukuda	1to0	B	2.09171
sawaguchi	1to0	B	-28.4104				sawaguchi	1to0	B	1.52369
tuzinaka	1to0	B	21.6818				tuzinaka	1to0	B	5.31797
kawasaki	1to0	F	-66.2297	-47.7615	32.4275		kawasaki	1to0	F	-7.06743	-3.57691	4.1563
oda	1to0	F	-32.6667				oda	1to0	F	-2.6609
kunimura	1to0	F	-126.488				kunimura	1to0	F	-4.76257
matsuoka	1to0	F	-50.9722				matsuoka	1to0	F	-0.802274
ichimiya	1to0	F	-57.8042				ichimiya	1to0	F	-6.37234
hamada	1to0	F	-35.8315				hamada	1to0	F	-0.497258
minami	1to0	F	-56.5347				minami	1to0	F	-12.5702
yano1	1to0	F	-33.6068				yano1	1to0	F	-0.185837
yano2	1to0	F	-58.6177				yano2	1to0	F	-0.625868
yoshida	1to0	F	-63.2333				yoshida	1to0	F	-2.84466
chino	1to0	F	-64.6315				chino	1to0	F	-0.721969
fukuda	1to0	F	-0.486644				fukuda	1to0	F	2.60794
sawaguchi	1to0	F	-30.2771				sawaguchi	1to0	F	-3.91311
tuzinaka	1to0	F	8.71897				tuzinaka	1to0	F	-9.66024
kawasaki	1to0	L	-62.809	-44.5247	32.6771		kawasaki	1to0	L	0.572144	1.17076	2.86572
oda	1to0	L	-31.3493				oda	1to0	L	-0.477935
kunimura	1to0	L	-125.077				kunimura	1to0	L	-1.65505
matsuoka	1to0	L	-50.3511				matsuoka	1to0	L	2.37478
ichimiya	1to0	L	-51.7071				ichimiya	1to0	L	-0.153687
hamada	1to0	L	-36.3893				hamada	1to0	L	-0.23358
minami	1to0	L	-43.1184				minami	1to0	L	-3.80819
yano1	1to0	L	-29.0695				yano1	1to0	L	2.7576
yano2	1to0	L	-53.2183				yano2	1to0	L	7.40705
yoshida	1to0	L	-61.5307				yoshida	1to0	L	1.25093
chino	1to0	L	-64.1394				chino	1to0	L	2.144
fukuda	1to0	L	-5.36685				fukuda	1to0	L	-1.4831
sawaguchi	1to0	L	-27.2267				sawaguchi	1to0	L	4.84626
tuzinaka	1to0	L	18.0068				tuzinaka	1to0	L	2.84941
kawasaki	1to0	N	-61.9595	-45.0646	33.6588		kawasaki	1to0	N	0.236731	-0.629265	2.99664
oda	1to0	N	-32.6172				oda	1to0	N	-0.83851
kunimura	1to0	N	-131.36				kunimura	1to0	N	-6.61588
matsuoka	1to0	N	-49.8636				matsuoka	1to0	N	1.43493
ichimiya	1to0	N	-51.9032				ichimiya	1to0	N	-1.93967
hamada	1to0	N	-34.9386				hamada	1to0	N	2.37507
minami	1to0	N	-44.6487				minami	1to0	N	-2.28065
yano1	1to0	N	-33.7573				yano1	1to0	N	0.274373
yano2	1to0	N	-58.7116				yano2	1to0	N	-2.06063
yoshida	1to0	N	-59.2216				yoshida	1to0	N	1.00469
chino	1to0	N	-61.9198				chino	1to0	N	0.510593
fukuda	1to0	N	-1.50354				fukuda	1to0	N	0.0110648
sawaguchi	1to0	N	-22.1419				sawaguchi	1to0	N	4.78658
tuzinaka	1to0	N	13.6426				tuzinaka	1to0	N	-5.7084
kawasaki	1to0	R	-60.1385	-44.8475	32.4221		kawasaki	1to0	R	-1.96527	-0.0311873	2.76167
oda	1to0	R	-29.5415				oda	1to0	R	-0.208895
kunimura	1to0	R	-128.732				kunimura	1to0	R	-2.65486
matsuoka	1to0	R	-51.4349				matsuoka	1to0	R	0.924364
ichimiya	1to0	R	-50.5138				ichimiya	1to0	R	-0.924319
hamada	1to0	R	-35.8787				hamada	1to0	R	1.33393
minami	1to0	R	-43.638				minami	1to0	R	-3.18877
yano1	1to0	R	-37.9241				yano1	1to0	R	-1.02007
yano2	1to0	R	-50.9892				yano2	1to0	R	5.3015
yoshida	1to0	R	-58.9731				yoshida	1to0	R	2.6305
chino	1to0	R	-62.5863				chino	1to0	R	-0.0181315
fukuda	1to0	R	-5.94548				fukuda	1to0	R	-4.0219
sawaguchi	1to0	R	-26.2596				sawaguchi	1to0	R	4.56975
tuzinaka	1to0	R	14.6897				tuzinaka	1to0	R	-1.19446

## Sheet: COPx SD AU
raw data							normalized data
subs	time	direction	COPx				subs	time	direction	COPx
kawasaki	5to4	B	2.97172	2.12353	0.578505		kawasaki	5to4	B	0
oda	5to4	B	2.43868				oda	5to4	B	0
kunimura	5to4	B	2.18795				kunimura	5to4	B	0
matsuoka	5to4	B	1.32803				matsuoka	5to4	B	0
ichimiya	5to4	B	1.31172				ichimiya	5to4	B	0
hamada	5to4	B	1.59752				hamada	5to4	B	0
minami	5to4	B	2.30121				minami	5to4	B	0
yano1	5to4	B	2.59241				yano1	5to4	B	0
yano2	5to4	B	2.44511				yano2	5to4	B	0
yoshida	5to4	B	2.16655				yoshida	5to4	B	0
chino	5to4	B	2.75187				chino	5to4	B	0
fukuda	5to4	B	2.34652				fukuda	5to4	B	0
sawaguchi	5to4	B	2.23677				sawaguchi	5to4	B	0
tuzinaka	5to4	B	1.05339				tuzinaka	5to4	B	0
kawasaki	5to4	F	4.34335	2.39	0.810002		kawasaki	5to4	F	0
oda	5to4	F	2.4819				oda	5to4	F	0
kunimura	5to4	F	2.15332				kunimura	5to4	F	0
matsuoka	5to4	F	1.59811				matsuoka	5to4	F	0
ichimiya	5to4	F	1.22957				ichimiya	5to4	F	0
hamada	5to4	F	2.05782				hamada	5to4	F	0
minami	5to4	F	2.64146				minami	5to4	F	0
yano1	5to4	F	3.23244				yano1	5to4	F	0
yano2	5to4	F	2.98712				yano2	5to4	F	0
yoshida	5to4	F	2.65844				yoshida	5to4	F	0
chino	5to4	F	2.4641				chino	5to4	F	0
fukuda	5to4	F	2.00882				fukuda	5to4	F	0
sawaguchi	5to4	F	2.31209				sawaguchi	5to4	F	0
tuzinaka	5to4	F	1.29144				tuzinaka	5to4	F	0
kawasaki	5to4	L	3.6946	2.19878	0.698876		kawasaki	5to4	L	0
oda	5to4	L	2.41865				oda	5to4	L	0
kunimura	5to4	L	2.43057				kunimura	5to4	L	0
matsuoka	5to4	L	1.23846				matsuoka	5to4	L	0
ichimiya	5to4	L	1.13414				ichimiya	5to4	L	0
hamada	5to4	L	1.43998				hamada	5to4	L	0
minami	5to4	L	2.33853				minami	5to4	L	0
yano1	5to4	L	2.98535				yano1	5to4	L	0
yano2	5to4	L	2.84747				yano2	5to4	L	0
yoshida	5to4	L	2.25265				yoshida	5to4	L	0
chino	5to4	L	1.75322				chino	5to4	L	0
fukuda	5to4	L	1.86883				fukuda	5to4	L	0
sawaguchi	5to4	L	2.12282				sawaguchi	5to4	L	0
tuzinaka	5to4	L	2.25762				tuzinaka	5to4	L	0
kawasaki	5to4	N	3.16808	2.31193	0.689818		kawasaki	5to4	N	0
oda	5to4	N	2.01502				oda	5to4	N	0
kunimura	5to4	N	2.97036				kunimura	5to4	N	0
matsuoka	5to4	N	1.59724				matsuoka	5to4	N	0
ichimiya	5to4	N	1.44209				ichimiya	5to4	N	0
hamada	5to4	N	1.87071				hamada	5to4	N	0
minami	5to4	N	2.50726				minami	5to4	N	0
yano1	5to4	N	3.77627				yano1	5to4	N	0
yano2	5to4	N	2.30225				yano2	5to4	N	0
yoshida	5to4	N	2.49825				yoshida	5to4	N	0
chino	5to4	N	2.00953				chino	5to4	N	0
fukuda	5to4	N	2.81071				fukuda	5to4	N	0
sawaguchi	5to4	N	1.98409				sawaguchi	5to4	N	0
tuzinaka	5to4	N	1.41509				tuzinaka	5to4	N	0
kawasaki	5to4	R	3.23379	2.47643	0.792232		kawasaki	5to4	R	0
oda	5to4	R	2.45855				oda	5to4	R	0
kunimura	5to4	R	2.81965				kunimura	5to4	R	0
matsuoka	5to4	R	1.6693				matsuoka	5to4	R	0
ichimiya	5to4	R	1.7461				ichimiya	5to4	R	0
hamada	5to4	R	1.67366				hamada	5to4	R	0
minami	5to4	R	2.74854				minami	5to4	R	0
yano1	5to4	R	4.45419				yano1	5to4	R	0
yano2	5to4	R	2.06082				yano2	5to4	R	0
yoshida	5to4	R	3.01402				yoshida	5to4	R	0
chino	5to4	R	2.62408				chino	5to4	R	0
fukuda	5to4	R	1.69597				fukuda	5to4	R	0
sawaguchi	5to4	R	2.70689				sawaguchi	5to4	R	0
tuzinaka	5to4	R	1.76446				tuzinaka	5to4	R	0
kawasaki	4to3	B	2.51612	2.08455	0.639336		kawasaki	4to3	B	-0.4556	-0.0389855	0.404024
oda	4to3	B	2.07761				oda	4to3	B	-0.361065
kunimura	4to3	B	2.60711				kunimura	4to3	B	0.419158
matsuoka	4to3	B	1.32753				matsuoka	4to3	B	-0.000500019
ichimiya	4to3	B	1.16908				ichimiya	4to3	B	-0.142639
hamada	4to3	B	1.21081				hamada	4to3	B	-0.386714
minami	4to3	B	2.34567				minami	4to3	B	0.0444526
yano1	4to3	B	3.18459				yano1	4to3	B	0.592179
yano2	4to3	B	1.74437				yano2	4to3	B	-0.700735
yoshida	4to3	B	2.68865				yoshida	4to3	B	0.522098
chino	4to3	B	2.81114				chino	4to3	B	0.0592692
fukuda	4to3	B	1.97828				fukuda	4to3	B	-0.368241
sawaguchi	4to3	B	2.05522				sawaguchi	4to3	B	-0.18155
tuzinaka	4to3	B	1.46748				tuzinaka	4to3	B	0.414091
kawasaki	4to3	F	2.64736	2.05658	0.733276		kawasaki	4to3	F	-1.69599	-0.333421	0.560324
oda	4to3	F	1.87283				oda	4to3	F	-0.609067
kunimura	4to3	F	1.99021				kunimura	4to3	F	-0.163114
matsuoka	4to3	F	1.35619				matsuoka	4to3	F	-0.241925
ichimiya	4to3	F	1.17735				ichimiya	4to3	F	-0.0522152
hamada	4to3	F	1.20749				hamada	4to3	F	-0.850331
minami	4to3	F	2.32019				minami	4to3	F	-0.321268
yano1	4to3	F	3.03494				yano1	4to3	F	-0.197507
yano2	4to3	F	2.48047				yano2	4to3	F	-0.506653
yoshida	4to3	F	3.38427				yoshida	4to3	F	0.725828
chino	4to3	F	2.80061				chino	4to3	F	0.336504
fukuda	4to3	F	1.44963				fukuda	4to3	F	-0.559193
sawaguchi	4to3	F	1.83837				sawaguchi	4to3	F	-0.473722
tuzinaka	4to3	F	1.23221				tuzinaka	4to3	F	-0.0592325
kawasaki	4to3	L	3.24101	2.24645	0.661379		kawasaki	4to3	L	-0.453592	0.0476739	0.422499
oda	4to3	L	2.2787				oda	4to3	L	-0.139947
kunimura	4to3	L	2.73234				kunimura	4to3	L	0.301767
matsuoka	4to3	L	1.55744				matsuoka	4to3	L	0.318981
ichimiya	4to3	L	1.05136				ichimiya	4to3	L	-0.0827768
hamada	4to3	L	1.21623				hamada	4to3	L	-0.223747
minami	4to3	L	2.58358				minami	4to3	L	0.245054
yano1	4to3	L	2.95406				yano1	4to3	L	-0.0312935
yano2	4to3	L	2.37796				yano2	4to3	L	-0.469514
yoshida	4to3	L	2.60796				yoshida	4to3	L	0.355309
chino	4to3	L	2.91851				chino	4to3	L	1.16529
fukuda	4to3	L	1.826				fukuda	4to3	L	-0.0428364
sawaguchi	4to3	L	2.17489				sawaguchi	4to3	L	0.0520778
tuzinaka	4to3	L	1.93027				tuzinaka	4to3	L	-0.327343
kawasaki	4to3	N	3.70167	2.21128	0.858025		kawasaki	4to3	N	0.533587	-0.100647	0.551822
oda	4to3	N	2.3114				oda	4to3	N	0.296378
kunimura	4to3	N	1.78302				kunimura	4to3	N	-1.18734
matsuoka	4to3	N	1.84286				matsuoka	4to3	N	0.245612
ichimiya	4to3	N	1.09385				ichimiya	4to3	N	-0.348233
hamada	4to3	N	1.52323				hamada	4to3	N	-0.347482
minami	4to3	N	2.44287				minami	4to3	N	-0.0643935
yano1	4to3	N	4.04553				yano1	4to3	N	0.269258
yano2	4to3	N	2.18861				yano2	4to3	N	-0.11364
yoshida	4to3	N	2.76588				yoshida	4to3	N	0.267635
chino	4to3	N	2.17099				chino	4to3	N	0.161463
fukuda	4to3	N	1.54227				fukuda	4to3	N	-1.26844
sawaguchi	4to3	N	2.38048				sawaguchi	4to3	N	0.39639
tuzinaka	4to3	N	1.16524				tuzinaka	4to3	N	-0.249854
kawasaki	4to3	R	3.89091	2.22021	0.735406		kawasaki	4to3	R	0.65712	-0.256217	0.537634
oda	4to3	R	2.43768				oda	4to3	R	-0.0208762
kunimura	4to3	R	2.00413				kunimura	4to3	R	-0.815512
matsuoka	4to3	R	1.40934				matsuoka	4to3	R	-0.259962
ichimiya	4to3	R	1.1521				ichimiya	4to3	R	-0.594002
hamada	4to3	R	1.29102				hamada	4to3	R	-0.382642
minami	4to3	R	2.5064				minami	4to3	R	-0.24214
yano1	4to3	R	3.07928				yano1	4to3	R	-1.3749
yano2	4to3	R	2.40591				yano2	4to3	R	0.345091
yoshida	4to3	R	2.47092				yoshida	4to3	R	-0.543102
chino	4to3	R	2.72648				chino	4to3	R	0.102397
fukuda	4to3	R	1.93301				fukuda	4to3	R	0.237048
sawaguchi	4to3	R	1.94621				sawaguchi	4to3	R	-0.760679
tuzinaka	4to3	R	1.82958				tuzinaka	4to3	R	0.0651217
kawasaki	3to2	B	3.12206	2.40375	0.720691		kawasaki	3to2	B	0.150343	0.280214	0.571777
oda	3to2	B	2.76162				oda	3to2	B	0.322942
kunimura	3to2	B	2.28382				kunimura	3to2	B	0.0958727
matsuoka	3to2	B	1.86042				matsuoka	3to2	B	0.532389
ichimiya	3to2	B	1.27665				ichimiya	3to2	B	-0.0350686
hamada	3to2	B	1.33683				hamada	3to2	B	-0.260693
minami	3to2	B	2.35019				minami	3to2	B	0.0489784
yano1	3to2	B	3.71696				yano1	3to2	B	1.12455
yano2	3to2	B	2.382				yano2	3to2	B	-0.0631094
yoshida	3to2	B	3.30671				yoshida	3to2	B	1.14015
chino	3to2	B	1.87891				chino	3to2	B	-0.872966
fukuda	3to2	B	3.06083				fukuda	3to2	B	0.714304
sawaguchi	3to2	B	2.25354				sawaguchi	3to2	B	0.0167728
tuzinaka	3to2	B	2.0619				tuzinaka	3to2	B	1.00852
kawasaki	3to2	F	3.54113	2.2909	0.63367		kawasaki	3to2	F	-0.802227	-0.0990989	0.65413
oda	3to2	F	2.1288				oda	3to2	F	-0.353094
kunimura	3to2	F	2.76234				kunimura	3to2	F	0.609012
matsuoka	3to2	F	1.83921				matsuoka	3to2	F	0.241099
ichimiya	3to2	F	1.36822				ichimiya	3to2	F	0.13865
hamada	3to2	F	1.56407				hamada	3to2	F	-0.493756
minami	3to2	F	2.80596				minami	3to2	F	0.1645
yano1	3to2	F	2.73579				yano1	3to2	F	-0.49665
yano2	3to2	F	1.56255				yano2	3to2	F	-1.42457
yoshida	3to2	F	2.89112				yoshida	3to2	F	0.232677
chino	3to2	F	1.77078				chino	3to2	F	-0.693321
fukuda	3to2	F	2.71404				fukuda	3to2	F	0.705218
sawaguchi	3to2	F	2.15862				sawaguchi	3to2	F	-0.153476
tuzinaka	3to2	F	2.23				tuzinaka	3to2	F	0.938553
kawasaki	3to2	L	3.12581	2.74132	0.863804		kawasaki	3to2	L	-0.568792	0.542541	0.722233
oda	3to2	L	2.27111				oda	3to2	L	-0.147532
kunimura	3to2	L	2.98424				kunimura	3to2	L	0.553674
matsuoka	3to2	L	1.41142				matsuoka	3to2	L	0.172962
ichimiya	3to2	L	1.40175				ichimiya	3to2	L	0.267608
hamada	3to2	L	1.56383				hamada	3to2	L	0.123847
minami	3to2	L	3.29984				minami	3to2	L	0.961311
yano1	3to2	L	3.72129				yano1	3to2	L	0.735933
yano2	3to2	L	2.41988				yano2	3to2	L	-0.427599
yoshida	3to2	L	2.86795				yoshida	3to2	L	0.615298
chino	3to2	L	3.10037				chino	3to2	L	1.34715
fukuda	3to2	L	2.48236				fukuda	3to2	L	0.613527
sawaguchi	3to2	L	4.19042				sawaguchi	3to2	L	2.06761
tuzinaka	3to2	L	3.5382				tuzinaka	3to2	L	1.28059
kawasaki	3to2	N	3.54973	2.34602	0.670167		kawasaki	3to2	N	0.381644	0.0340989	0.605968
oda	3to2	N	2.32399				oda	3to2	N	0.308973
kunimura	3to2	N	2.2555				kunimura	3to2	N	-0.714868
matsuoka	3to2	N	1.90386				matsuoka	3to2	N	0.306616
ichimiya	3to2	N	1.4771				ichimiya	3to2	N	0.0350124
hamada	3to2	N	1.10982				hamada	3to2	N	-0.76089
minami	3to2	N	2.12902				minami	3to2	N	-0.378243
yano1	3to2	N	3.15421				yano1	3to2	N	-0.622058
yano2	3to2	N	2.28804				yano2	3to2	N	-0.0142093
yoshida	3to2	N	3.21583				yoshida	3to2	N	0.71758
chino	3to2	N	2.88852				chino	3to2	N	0.878995
fukuda	3to2	N	1.9707				fukuda	3to2	N	-0.840003
sawaguchi	3to2	N	2.30398				sawaguchi	3to2	N	0.319896
tuzinaka	3to2	N	2.27403				tuzinaka	3to2	N	0.858939
kawasaki	3to2	R	3.40588	2.80211	0.967393		kawasaki	3to2	R	0.172092	0.325676	0.479186
oda	3to2	R	2.51099				oda	3to2	R	0.0524401
kunimura	3to2	R	2.58875				kunimura	3to2	R	-0.230896
matsuoka	3to2	R	1.70334				matsuoka	3to2	R	0.0340352
ichimiya	3to2	R	1.65279				ichimiya	3to2	R	-0.0933089
hamada	3to2	R	1.53728				hamada	3to2	R	-0.136382
minami	3to2	R	3.61729				minami	3to2	R	0.868747
yano1	3to2	R	5.25574				yano1	3to2	R	0.801558
yano2	3to2	R	2.22524				yano2	3to2	R	0.164423
yoshida	3to2	R	2.90737				yoshida	3to2	R	-0.106647
chino	3to2	R	3.06376				chino	3to2	R	0.439679
fukuda	3to2	R	2.40131				fukuda	3to2	R	0.705342
sawaguchi	3to2	R	3.17866				sawaguchi	3to2	R	0.471764
tuzinaka	3to2	R	3.18107				tuzinaka	3to2	R	1.41661
kawasaki	2to1	B	2.26064	2.43557	0.484741		kawasaki	2to1	B	-0.71108	0.312033	0.541606
oda	2to1	B	2.1811				oda	2to1	B	-0.257579
kunimura	2to1	B	2.90663				kunimura	2to1	B	0.718681
matsuoka	2to1	B	2.02661				matsuoka	2to1	B	0.698576
ichimiya	2to1	B	1.36495				ichimiya	2to1	B	0.0532326
hamada	2to1	B	2.14926				hamada	2to1	B	0.551743
minami	2to1	B	2.51009				minami	2to1	B	0.208881
yano1	2to1	B	2.75689				yano1	2to1	B	0.16448
yano2	2to1	B	2.15883				yano2	2to1	B	-0.286274
yoshida	2to1	B	3.02117				yoshida	2to1	B	0.854618
chino	2to1	B	2.58725				chino	2to1	B	-0.164618
fukuda	2to1	B	3.24939				fukuda	2to1	B	0.902867
sawaguchi	2to1	B	2.71442				sawaguchi	2to1	B	0.477647
tuzinaka	2to1	B	2.21068				tuzinaka	2to1	B	1.15729
kawasaki	2to1	F	2.77522	2.42005	0.623754		kawasaki	2to1	F	-1.56813	0.0300484	0.740377
oda	2to1	F	2.33111				oda	2to1	F	-0.150782
kunimura	2to1	F	2.04313				kunimura	2to1	F	-0.110189
matsuoka	2to1	F	1.94311				matsuoka	2to1	F	0.345004
ichimiya	2to1	F	1.55803				ichimiya	2to1	F	0.328468
hamada	2to1	F	1.69126				hamada	2to1	F	-0.366566
minami	2to1	F	2.84938				minami	2to1	F	0.207917
yano1	2to1	F	3.56828				yano1	2to1	F	0.335835
yano2	2to1	F	1.66501				yano2	2to1	F	-1.32211
yoshida	2to1	F	2.93595				yoshida	2to1	F	0.277503
chino	2to1	F	2.40178				chino	2to1	F	-0.0623266
fukuda	2to1	F	2.47803				fukuda	2to1	F	0.469211
sawaguchi	2to1	F	3.3757				sawaguchi	2to1	F	1.06361
tuzinaka	2to1	F	2.26468				tuzinaka	2to1	F	0.973234
kawasaki	2to1	L	3.09655	2.5836	0.806533		kawasaki	2to1	L	-0.598055	0.384819	0.542755
oda	2to1	L	2.78197				oda	2to1	L	0.363326
kunimura	2to1	L	2.83382				kunimura	2to1	L	0.403253
matsuoka	2to1	L	1.31565				matsuoka	2to1	L	0.0771899
ichimiya	2to1	L	1.64997				ichimiya	2to1	L	0.51583
hamada	2to1	L	1.71592				hamada	2to1	L	0.275941
minami	2to1	L	3.16285				minami	2to1	L	0.824323
yano1	2to1	L	3.96334				yano1	2to1	L	0.977985
yano2	2to1	L	2.78046				yano2	2to1	L	-0.0670153
yoshida	2to1	L	2.23576				yoshida	2to1	L	-0.0168918
chino	2to1	L	1.69617				chino	2to1	L	-0.0570507
fukuda	2to1	L	2.16875				fukuda	2to1	L	0.29992
sawaguchi	2to1	L	3.71428				sawaguchi	2to1	L	1.59147
tuzinaka	2to1	L	3.05486				tuzinaka	2to1	L	0.797244
kawasaki	2to1	N	4.0162	2.43188	0.656296		kawasaki	2to1	N	0.848117	0.119954	0.634763
oda	2to1	N	2.44799				oda	2to1	N	0.432973
kunimura	2to1	N	2.37176				kunimura	2to1	N	-0.598603
matsuoka	2to1	N	2.57372				matsuoka	2to1	N	0.976476
ichimiya	2to1	N	1.70837				ichimiya	2to1	N	0.266282
hamada	2to1	N	1.48915				hamada	2to1	N	-0.381559
minami	2to1	N	2.32207				minami	2to1	N	-0.185192
yano1	2to1	N	3.46078				yano1	2to1	N	-0.315486
yano2	2to1	N	2.51988				yano2	2to1	N	0.217624
yoshida	2to1	N	1.9521				yoshida	2to1	N	-0.546146
chino	2to1	N	2.33061				chino	2to1	N	0.321087
fukuda	2to1	N	1.89426				fukuda	2to1	N	-0.916449
sawaguchi	2to1	N	2.33713				sawaguchi	2to1	N	0.353048
tuzinaka	2to1	N	2.62228				tuzinaka	2to1	N	1.20718
kawasaki	2to1	R	3.2831	2.697	0.765973		kawasaki	2to1	R	0.0493092	0.220566	0.791653
oda	2to1	R	2.56926				oda	2to1	R	0.110703
kunimura	2to1	R	3.09597				kunimura	2to1	R	0.276327
matsuoka	2to1	R	1.24411				matsuoka	2to1	R	-0.425193
ichimiya	2to1	R	1.87683				ichimiya	2to1	R	0.130736
hamada	2to1	R	1.59674				hamada	2to1	R	-0.0769216
minami	2to1	R	2.7494				minami	2to1	R	0.00085752
yano1	2to1	R	3.54463				yano1	2to1	R	-0.909557
yano2	2to1	R	2.54156				yano2	2to1	R	0.480741
yoshida	2to1	R	2.46535				yoshida	2to1	R	-0.548673
chino	2to1	R	2.20879				chino	2to1	R	-0.415289
fukuda	2to1	R	3.47794				fukuda	2to1	R	1.78197
sawaguchi	2to1	R	3.59903				sawaguchi	2to1	R	0.892135
tuzinaka	2to1	R	3.50524				tuzinaka	2to1	R	1.74078
kawasaki	1to0	B	2.24012	2.31166	0.351668		kawasaki	1to0	B	-0.731603	0.188126	0.565789
oda	1to0	B	2.68826				oda	1to0	B	0.249585
kunimura	1to0	B	1.71575				kunimura	1to0	B	-0.472204
matsuoka	1to0	B	1.88064				matsuoka	1to0	B	0.552615
ichimiya	1to0	B	1.9278				ichimiya	1to0	B	0.616077
hamada	1to0	B	1.76225				hamada	1to0	B	0.164726
minami	1to0	B	2.48761				minami	1to0	B	0.1864
yano1	1to0	B	2.70419				yano1	1to0	B	0.111783
yano2	1to0	B	2.44969				yano2	1to0	B	0.00458758
yoshida	1to0	B	2.54843				yoshida	1to0	B	0.381878
chino	1to0	B	2.44125				chino	1to0	B	-0.310619
fukuda	1to0	B	2.32127				fukuda	1to0	B	-0.0252521
sawaguchi	1to0	B	2.47616				sawaguchi	1to0	B	0.239394
tuzinaka	1to0	B	2.71979				tuzinaka	1to0	B	1.6664
kawasaki	1to0	F	2.45496	2.56729	0.39232		kawasaki	1to0	F	-1.8884	0.177285	0.830791
oda	1to0	F	2.44991				oda	1to0	F	-0.0319879
kunimura	1to0	F	2.62646				kunimura	1to0	F	0.47314
matsuoka	1to0	F	1.84027				matsuoka	1to0	F	0.242163
ichimiya	1to0	F	2.19727				ichimiya	1to0	F	0.967701
hamada	1to0	F	1.92013				hamada	1to0	F	-0.137692
minami	1to0	F	2.78118				minami	1to0	F	0.139724
yano1	1to0	F	2.92507				yano1	1to0	F	-0.307378
yano2	1to0	F	2.55179				yano2	1to0	F	-0.43533
yoshida	1to0	F	2.46474				yoshida	1to0	F	-0.193704
chino	1to0	F	2.71397				chino	1to0	F	0.249866
fukuda	1to0	F	3.24021				fukuda	1to0	F	1.23139
sawaguchi	1to0	F	2.99325				sawaguchi	1to0	F	0.681159
tuzinaka	1to0	F	2.78278				tuzinaka	1to0	F	1.49133
kawasaki	1to0	L	2.84706	2.48912	0.608773		kawasaki	1to0	L	-0.84754	0.290345	0.649719
oda	1to0	L	2.82239				oda	1to0	L	0.403744
kunimura	1to0	L	2.27305				kunimura	1to0	L	-0.157517
matsuoka	1to0	L	1.43601				matsuoka	1to0	L	0.19755
ichimiya	1to0	L	2.48774				ichimiya	1to0	L	1.3536
hamada	1to0	L	1.86439				hamada	1to0	L	0.424412
minami	1to0	L	2.55448				minami	1to0	L	0.215953
yano1	1to0	L	3.37872				yano1	1to0	L	0.393366
yano2	1to0	L	2.15394				yano2	1to0	L	-0.693537
yoshida	1to0	L	2.64413				yoshida	1to0	L	0.39148
chino	1to0	L	1.54294				chino	1to0	L	-0.210276
fukuda	1to0	L	2.65038				fukuda	1to0	L	0.781543
sawaguchi	1to0	L	3.56644				sawaguchi	1to0	L	1.44362
tuzinaka	1to0	L	2.62605				tuzinaka	1to0	L	0.368435
kawasaki	1to0	N	4.00332	2.65521	0.757087		kawasaki	1to0	N	0.835239	0.343287	0.5461
oda	1to0	N	2.35941				oda	1to0	N	0.344388
kunimura	1to0	N	3.04911				kunimura	1to0	N	0.0787477
matsuoka	1to0	N	2.02849				matsuoka	1to0	N	0.431249
ichimiya	1to0	N	1.26197				ichimiya	1to0	N	-0.180117
hamada	1to0	N	1.58728				hamada	1to0	N	-0.283426
minami	1to0	N	2.48588				minami	1to0	N	-0.021386
yano1	1to0	N	3.86039				yano1	1to0	N	0.0841203
yano2	1to0	N	2.68282				yano2	1to0	N	0.380563
yoshida	1to0	N	3.02157				yoshida	1to0	N	0.523323
chino	1to0	N	2.88803				chino	1to0	N	0.878507
fukuda	1to0	N	2.30833				fukuda	1to0	N	-0.502377
sawaguchi	1to0	N	2.62691				sawaguchi	1to0	N	0.642826
tuzinaka	1to0	N	3.00945				tuzinaka	1to0	N	1.59436
kawasaki	1to0	R	3.61185	2.65521	0.661365		kawasaki	1to0	R	0.378068	0.178782	0.840913
oda	1to0	R	2.50414				oda	1to0	R	0.0455833
kunimura	1to0	R	3.08738				kunimura	1to0	R	0.267733
matsuoka	1to0	R	1.76638				matsuoka	1to0	R	0.0970735
ichimiya	1to0	R	2.46083				ichimiya	1to0	R	0.714735
hamada	1to0	R	1.83682				hamada	1to0	R	0.163157
minami	1to0	R	2.5997				minami	1to0	R	-0.148847
yano1	1to0	R	2.35093				yano1	1to0	R	-2.10325
yano2	1to0	R	2.20021				yano2	1to0	R	0.13939
yoshida	1to0	R	3.20806				yoshida	1to0	R	0.194035
chino	1to0	R	2.00328				chino	1to0	R	-0.620806
fukuda	1to0	R	2.46637				fukuda	1to0	R	0.770402
sawaguchi	1to0	R	4.00459				sawaguchi	1to0	R	1.2977
tuzinaka	1to0	R	3.07244				tuzinaka	1to0	R	1.30798

## Sheet: COPy SD AU
raw data							normalized data
subs	time	direction	COPy				subs	time	direction	COPy
kawasaki	5to4	B	2.66173	1.99075	0.505942		kawasaki	5to4	B	0
oda	5to4	B	2.55262				oda	5to4	B	0
kunimura	5to4	B	2.08305				kunimura	5to4	B	0
matsuoka	5to4	B	1.87045				matsuoka	5to4	B	0
ichimiya	5to4	B	1.89274				ichimiya	5to4	B	0
hamada	5to4	B	1.05893				hamada	5to4	B	0
minami	5to4	B	2.4557				minami	5to4	B	0
yano1	5to4	B	2.87917				yano1	5to4	B	0
yano2	5to4	B	1.90933				yano2	5to4	B	0
yoshida	5to4	B	2.06342				yoshida	5to4	B	0
chino	5to4	B	1.54282				chino	5to4	B	0
fukuda	5to4	B	1.82001				fukuda	5to4	B	0
sawaguchi	5to4	B	1.60312				sawaguchi	5to4	B	0
tuzinaka	5to4	B	1.47745				tuzinaka	5to4	B	0
kawasaki	5to4	F	2.35336	1.97971	0.630636		kawasaki	5to4	F	0
oda	5to4	F	3.15015				oda	5to4	F	0
kunimura	5to4	F	1.41417				kunimura	5to4	F	0
matsuoka	5to4	F	1.84834				matsuoka	5to4	F	0
ichimiya	5to4	F	1.2726				ichimiya	5to4	F	0
hamada	5to4	F	1.45436				hamada	5to4	F	0
minami	5to4	F	2.87646				minami	5to4	F	0
yano1	5to4	F	2.53657				yano1	5to4	F	0
yano2	5to4	F	1.93275				yano2	5to4	F	0
yoshida	5to4	F	2.51004				yoshida	5to4	F	0
chino	5to4	F	1.82016				chino	5to4	F	0
fukuda	5to4	F	1.21946				fukuda	5to4	F	0
sawaguchi	5to4	F	2.08011				sawaguchi	5to4	F	0
tuzinaka	5to4	F	1.24741				tuzinaka	5to4	F	0
kawasaki	5to4	L	2.8078	2.15589	0.686883		kawasaki	5to4	L	0
oda	5to4	L	3.34966				oda	5to4	L	0
kunimura	5to4	L	2.67528				kunimura	5to4	L	0
matsuoka	5to4	L	1.17409				matsuoka	5to4	L	0
ichimiya	5to4	L	1.76249				ichimiya	5to4	L	0
hamada	5to4	L	1.657				hamada	5to4	L	0
minami	5to4	L	2.21065				minami	5to4	L	0
yano1	5to4	L	3.28109				yano1	5to4	L	0
yano2	5to4	L	2.43218				yano2	5to4	L	0
yoshida	5to4	L	1.66725				yoshida	5to4	L	0
chino	5to4	L	1.86642				chino	5to4	L	0
fukuda	5to4	L	1.53112				fukuda	5to4	L	0
sawaguchi	5to4	L	2.35259				sawaguchi	5to4	L	0
tuzinaka	5to4	L	1.41488				tuzinaka	5to4	L	0
kawasaki	5to4	N	3.25295	1.85945	0.66999		kawasaki	5to4	N	0
oda	5to4	N	2.42147				oda	5to4	N	0
kunimura	5to4	N	2.42326				kunimura	5to4	N	0
matsuoka	5to4	N	1.4175				matsuoka	5to4	N	0
ichimiya	5to4	N	1.48748				ichimiya	5to4	N	0
hamada	5to4	N	0.705972				hamada	5to4	N	0
minami	5to4	N	2.26157				minami	5to4	N	0
yano1	5to4	N	2.68882				yano1	5to4	N	0
yano2	5to4	N	1.9372				yano2	5to4	N	0
yoshida	5to4	N	1.45099				yoshida	5to4	N	0
chino	5to4	N	1.34189				chino	5to4	N	0
fukuda	5to4	N	1.48435				fukuda	5to4	N	0
sawaguchi	5to4	N	1.64233				sawaguchi	5to4	N	0
tuzinaka	5to4	N	1.51655				tuzinaka	5to4	N	0
kawasaki	5to4	R	2.43133	2.10098	0.593311		kawasaki	5to4	R	0
oda	5to4	R	3.03929				oda	5to4	R	0
kunimura	5to4	R	2.37206				kunimura	5to4	R	0
matsuoka	5to4	R	2.04046				matsuoka	5to4	R	0
ichimiya	5to4	R	1.999				ichimiya	5to4	R	0
hamada	5to4	R	1.19369				hamada	5to4	R	0
minami	5to4	R	2.23485				minami	5to4	R	0
yano1	5to4	R	3.10578				yano1	5to4	R	0
yano2	5to4	R	2.79863				yano2	5to4	R	0
yoshida	5to4	R	1.78194				yoshida	5to4	R	0
chino	5to4	R	1.7914				chino	5to4	R	0
fukuda	5to4	R	1.47964				fukuda	5to4	R	0
sawaguchi	5to4	R	1.67312				sawaguchi	5to4	R	0
tuzinaka	5to4	R	1.47254				tuzinaka	5to4	R	0
kawasaki	4to3	B	2.62801	1.82781	0.496496		kawasaki	4to3	B	-0.0337218	-0.162948	0.327267
oda	4to3	B	2.46777				oda	4to3	B	-0.0848493
kunimura	4to3	B	2.25195				kunimura	4to3	B	0.168902
matsuoka	4to3	B	1.55951				matsuoka	4to3	B	-0.310945
ichimiya	4to3	B	1.02263				ichimiya	4to3	B	-0.870107
hamada	4to3	B	1.19404				hamada	4to3	B	0.135106
minami	4to3	B	1.85202				minami	4to3	B	-0.60368
yano1	4to3	B	2.55834				yano1	4to3	B	-0.320831
yano2	4to3	B	1.4746				yano2	4to3	B	-0.434725
yoshida	4to3	B	1.76456				yoshida	4to3	B	-0.298864
chino	4to3	B	1.47373				chino	4to3	B	-0.0690956
fukuda	4to3	B	1.84871				fukuda	4to3	B	0.028699
sawaguchi	4to3	B	1.90623				sawaguchi	4to3	B	0.303104
tuzinaka	4to3	B	1.58719				tuzinaka	4to3	B	0.109739
kawasaki	4to3	F	2.38702	1.7277	0.514949		kawasaki	4to3	F	0.0336617	-0.252007	0.37675
oda	4to3	F	2.20118				oda	4to3	F	-0.948972
kunimura	4to3	F	1.81713				kunimura	4to3	F	0.402959
matsuoka	4to3	F	1.74111				matsuoka	4to3	F	-0.107233
ichimiya	4to3	F	1.48477				ichimiya	4to3	F	0.212168
hamada	4to3	F	0.833563				hamada	4to3	F	-0.620793
minami	4to3	F	2.24049				minami	4to3	F	-0.63597
yano1	4to3	F	2.11886				yano1	4to3	F	-0.417719
yano2	4to3	F	1.66727				yano2	4to3	F	-0.265487
yoshida	4to3	F	1.97934				yoshida	4to3	F	-0.5307
chino	4to3	F	1.4318				chino	4to3	F	-0.388356
fukuda	4to3	F	1.02115				fukuda	4to3	F	-0.19831
sawaguchi	4to3	F	2.27773				sawaguchi	4to3	F	0.197623
tuzinaka	4to3	F	0.986449				tuzinaka	4to3	F	-0.260964
kawasaki	4to3	L	2.51925	1.84843	0.638701		kawasaki	4to3	L	-0.288554	-0.307462	0.475619
oda	4to3	L	2.47479				oda	4to3	L	-0.874866
kunimura	4to3	L	1.71895				kunimura	4to3	L	-0.956336
matsuoka	4to3	L	2.19068				matsuoka	4to3	L	1.01659
ichimiya	4to3	L	1.6083				ichimiya	4to3	L	-0.154192
hamada	4to3	L	0.914053				hamada	4to3	L	-0.742947
minami	4to3	L	1.8452				minami	4to3	L	-0.365448
yano1	4to3	L	3.28835				yano1	4to3	L	0.00726253
yano2	4to3	L	1.8127				yano2	4to3	L	-0.619482
yoshida	4to3	L	1.46415				yoshida	4to3	L	-0.203101
chino	4to3	L	1.56694				chino	4to3	L	-0.299482
fukuda	4to3	L	1.25813				fukuda	4to3	L	-0.272986
sawaguchi	4to3	L	2.16991				sawaguchi	4to3	L	-0.182675
tuzinaka	4to3	L	1.04662				tuzinaka	4to3	L	-0.368256
kawasaki	4to3	N	2.56998	1.70142	0.61304		kawasaki	4to3	N	-0.682968	-0.158037	0.400466
oda	4to3	N	2.31359				oda	4to3	N	-0.107876
kunimura	4to3	N	1.6383				kunimura	4to3	N	-0.784966
matsuoka	4to3	N	1.46766				matsuoka	4to3	N	0.0501637
ichimiya	4to3	N	0.998497				ichimiya	4to3	N	-0.488986
hamada	4to3	N	0.794967				hamada	4to3	N	0.0889947
minami	4to3	N	1.71869				minami	4to3	N	-0.542884
yano1	4to3	N	2.64634				yano1	4to3	N	-0.042481
yano2	4to3	N	2.32436				yano2	4to3	N	0.387153
yoshida	4to3	N	1.91295				yoshida	4to3	N	0.461957
chino	4to3	N	1.0834				chino	4to3	N	-0.25849
fukuda	4to3	N	1.12728				fukuda	4to3	N	-0.357072
sawaguchi	4to3	N	2.01719				sawaguchi	4to3	N	0.374864
tuzinaka	4to3	N	1.20662				tuzinaka	4to3	N	-0.30993
kawasaki	4to3	R	1.8339	1.68248	0.52409		kawasaki	4to3	R	-0.597429	-0.4185	0.337309
oda	4to3	R	2.42485				oda	4to3	R	-0.614436
kunimura	4to3	R	1.37301				kunimura	4to3	R	-0.999049
matsuoka	4to3	R	1.87072				matsuoka	4to3	R	-0.169734
ichimiya	4to3	R	1.19398				ichimiya	4to3	R	-0.805022
hamada	4to3	R	0.844204				hamada	4to3	R	-0.349485
minami	4to3	R	1.91345				minami	4to3	R	-0.321401
yano1	4to3	R	2.94333				yano1	4to3	R	-0.162445
yano2	4to3	R	1.82989				yano2	4to3	R	-0.968735
yoshida	4to3	R	1.46204				yoshida	4to3	R	-0.319893
chino	4to3	R	1.34709				chino	4to3	R	-0.444302
fukuda	4to3	R	1.55235				fukuda	4to3	R	0.0727092
sawaguchi	4to3	R	1.51175				sawaguchi	4to3	R	-0.161367
tuzinaka	4to3	R	1.45413				tuzinaka	4to3	R	-0.0184121
kawasaki	3to2	B	2.84027	2.20192	0.961958		kawasaki	3to2	B	0.178539	0.211171	0.934889
oda	3to2	B	2.25459				oda	3to2	B	-0.298035
kunimura	3to2	B	1.58187				kunimura	3to2	B	-0.501177
matsuoka	3to2	B	1.92582				matsuoka	3to2	B	0.0553682
ichimiya	3to2	B	1.0625				ichimiya	3to2	B	-0.830235
hamada	3to2	B	0.813604				hamada	3to2	B	-0.24533
minami	3to2	B	2.32831				minami	3to2	B	-0.127393
yano1	3to2	B	3.52277				yano1	3to2	B	0.6436
yano2	3to2	B	2.41806				yano2	3to2	B	0.508738
yoshida	3to2	B	1.54256				yoshida	3to2	B	-0.52086
chino	3to2	B	1.8029				chino	3to2	B	0.260075
fukuda	3to2	B	1.8797				fukuda	3to2	B	0.0596968
sawaguchi	3to2	B	2.32555				sawaguchi	3to2	B	0.722431
tuzinaka	3to2	B	4.52843				tuzinaka	3to2	B	3.05098
kawasaki	3to2	F	2.70237	2.27877	0.815609		kawasaki	3to2	F	0.34901	0.299059	0.671086
oda	3to2	F	2.4521				oda	3to2	F	-0.698045
kunimura	3to2	F	2.35901				kunimura	3to2	F	0.944836
matsuoka	3to2	F	1.81661				matsuoka	3to2	F	-0.0317231
ichimiya	3to2	F	1.5686				ichimiya	3to2	F	0.296007
hamada	3to2	F	0.759434				hamada	3to2	F	-0.694922
minami	3to2	F	3.04034				minami	3to2	F	0.163882
yano1	3to2	F	3.60745				yano1	3to2	F	1.07087
yano2	3to2	F	2.14149				yano2	3to2	F	0.208737
yoshida	3to2	F	2.72789				yoshida	3to2	F	0.217844
chino	3to2	F	1.21181				chino	3to2	F	-0.608351
fukuda	3to2	F	1.66106				fukuda	3to2	F	0.441596
sawaguchi	3to2	F	3.41645				sawaguchi	3to2	F	1.33634
tuzinaka	3to2	F	2.43815				tuzinaka	3to2	F	1.19074
kawasaki	3to2	L	2.76235	2.28382	0.793432		kawasaki	3to2	L	-0.0454527	0.127925	0.757904
oda	3to2	L	2.13066				oda	3to2	L	-1.21899
kunimura	3to2	L	2.52983				kunimura	3to2	L	-0.145449
matsuoka	3to2	L	2.92753				matsuoka	3to2	L	1.75345
ichimiya	3to2	L	1.65873				ichimiya	3to2	L	-0.103758
hamada	3to2	L	0.945627				hamada	3to2	L	-0.711372
minami	3to2	L	2.43244				minami	3to2	L	0.221794
yano1	3to2	L	4.1092				yano1	3to2	L	0.828112
yano2	3to2	L	1.58189				yano2	3to2	L	-0.850294
yoshida	3to2	L	1.69852				yoshida	3to2	L	0.0312662
chino	3to2	L	2.32168				chino	3to2	L	0.455256
fukuda	3to2	L	1.96315				fukuda	3to2	L	0.432028
sawaguchi	3to2	L	3.13497				sawaguchi	3to2	L	0.782381
tuzinaka	3to2	L	1.77686				tuzinaka	3to2	L	0.361978
kawasaki	3to2	N	2.52176	2.03341	0.591295		kawasaki	3to2	N	-0.731192	0.173953	0.421782
oda	3to2	N	2.22251				oda	3to2	N	-0.198958
kunimura	3to2	N	2.64996				kunimura	3to2	N	0.226697
matsuoka	3to2	N	1.94764				matsuoka	3to2	N	0.530136
ichimiya	3to2	N	1.51084				ichimiya	3to2	N	0.023361
hamada	3to2	N	1.18301				hamada	3to2	N	0.477043
minami	3to2	N	1.96539				minami	3to2	N	-0.296183
yano1	3to2	N	3.48976				yano1	3to2	N	0.800936
yano2	3to2	N	1.92358				yano2	3to2	N	-0.0136269
yoshida	3to2	N	1.90107				yoshida	3to2	N	0.450075
chino	3to2	N	1.59602				chino	3to2	N	0.254127
fukuda	3to2	N	1.32535				fukuda	3to2	N	-0.159001
sawaguchi	3to2	N	2.22929				sawaguchi	3to2	N	0.586962
tuzinaka	3to2	N	2.00151				tuzinaka	3to2	N	0.484968
kawasaki	3to2	R	2.45444	2.1549	0.589147		kawasaki	3to2	R	0.0231081	0.0539193	0.449055
oda	3to2	R	2.89891				oda	3to2	R	-0.140374
kunimura	3to2	R	2.73096				kunimura	3to2	R	0.358895
matsuoka	3to2	R	1.66436				matsuoka	3to2	R	-0.376098
ichimiya	3to2	R	1.43221				ichimiya	3to2	R	-0.566792
hamada	3to2	R	1.16617				hamada	3to2	R	-0.0275199
minami	3to2	R	2.69787				minami	3to2	R	0.463023
yano1	3to2	R	3.10554				yano1	3to2	R	-0.0002344
yano2	3to2	R	2.02152				yano2	3to2	R	-0.777111
yoshida	3to2	R	1.50807				yoshida	3to2	R	-0.273864
chino	3to2	R	2.16678				chino	3to2	R	0.375387
fukuda	3to2	R	1.90761				fukuda	3to2	R	0.427973
sawaguchi	3to2	R	2.42519				sawaguchi	3to2	R	0.752074
tuzinaka	3to2	R	1.98894				tuzinaka	3to2	R	0.516403
kawasaki	2to1	B	2.32307	2.05045	0.570084		kawasaki	2to1	B	-0.338663	0.0596975	0.374434
oda	2to1	B	2.39231				oda	2to1	B	-0.160313
kunimura	2to1	B	1.63458				kunimura	2to1	B	-0.448465
matsuoka	2to1	B	1.74726				matsuoka	2to1	B	-0.123188
ichimiya	2to1	B	1.75391				ichimiya	2to1	B	-0.138825
hamada	2to1	B	1.08696				hamada	2to1	B	0.0280292
minami	2to1	B	2.53017				minami	2to1	B	0.074467
yano1	2to1	B	3.02986				yano1	2to1	B	0.150691
yano2	2to1	B	2.5501				yano2	2to1	B	0.640779
yoshida	2to1	B	2.78025				yoshida	2to1	B	0.716832
chino	2to1	B	1.3026				chino	2to1	B	-0.240225
fukuda	2to1	B	1.59609				fukuda	2to1	B	-0.22392
sawaguchi	2to1	B	1.92691				sawaguchi	2to1	B	0.323789
tuzinaka	2to1	B	2.05223				tuzinaka	2to1	B	0.574778
kawasaki	2to1	F	2.98007	2.16476	0.739781		kawasaki	2to1	F	0.626709	0.185048	0.413686
oda	2to1	F	3.01637				oda	2to1	F	-0.133775
kunimura	2to1	F	1.67986				kunimura	2to1	F	0.265686
matsuoka	2to1	F	1.92355				matsuoka	2to1	F	0.0752132
ichimiya	2to1	F	1.92241				ichimiya	2to1	F	0.64981
hamada	2to1	F	0.996923				hamada	2to1	F	-0.457433
minami	2to1	F	2.93255				minami	2to1	F	0.0560925
yano1	2to1	F	3.33136				yano1	2to1	F	0.794789
yano2	2to1	F	1.75122				yano2	2to1	F	-0.181532
yoshida	2to1	F	2.77144				yoshida	2to1	F	0.261395
chino	2to1	F	1.37578				chino	2to1	F	-0.444379
fukuda	2to1	F	1.25497				fukuda	2to1	F	0.035507
sawaguchi	2to1	F	2.36965				sawaguchi	2to1	F	0.289544
tuzinaka	2to1	F	2.00046				tuzinaka	2to1	F	0.753049
kawasaki	2to1	L	2.3732	2.16278	0.573592		kawasaki	2to1	L	-0.434598	0.00689095	0.566335
oda	2to1	L	2.56694				oda	2to1	L	-0.782714
kunimura	2to1	L	2.36243				kunimura	2to1	L	-0.312852
matsuoka	2to1	L	1.68797				matsuoka	2to1	L	0.513882
ichimiya	2to1	L	2.10502				ichimiya	2to1	L	0.342525
hamada	2to1	L	1.09317				hamada	2to1	L	-0.563829
minami	2to1	L	2.43506				minami	2to1	L	0.224414
yano1	2to1	L	2.63819				yano1	2to1	L	-0.642902
yano2	2to1	L	2.00017				yano2	2to1	L	-0.43201
yoshida	2to1	L	1.51757				yoshida	2to1	L	-0.149678
chino	2to1	L	2.04039				chino	2to1	L	0.173973
fukuda	2to1	L	2.2402				fukuda	2to1	L	0.709077
sawaguchi	2to1	L	3.47365				sawaguchi	2to1	L	1.12106
tuzinaka	2to1	L	1.745				tuzinaka	2to1	L	0.330123
kawasaki	2to1	N	2.98217	1.93995	0.646857		kawasaki	2to1	N	-0.270782	0.0804995	0.439359
oda	2to1	N	2.41479				oda	2to1	N	-0.00667534
kunimura	2to1	N	2.55895				kunimura	2to1	N	0.135684
matsuoka	2to1	N	1.90871				matsuoka	2to1	N	0.491211
ichimiya	2to1	N	1.28158				ichimiya	2to1	N	-0.2059
hamada	2to1	N	1.03794				hamada	2to1	N	0.331968
minami	2to1	N	1.8975				minami	2to1	N	-0.364074
yano1	2to1	N	2.86759				yano1	2to1	N	0.178768
yano2	2to1	N	1.48302				yano2	2to1	N	-0.454183
yoshida	2to1	N	1.84083				yoshida	2to1	N	0.389839
chino	2to1	N	1.82173				chino	2to1	N	0.47984
fukuda	2to1	N	1.21621				fukuda	2to1	N	-0.268145
sawaguchi	2to1	N	1.26181				sawaguchi	2to1	N	-0.38052
tuzinaka	2to1	N	2.58651				tuzinaka	2to1	N	1.06996
kawasaki	2to1	R	2.14059	2.22489	0.694526		kawasaki	2to1	R	-0.290739	0.123912	0.543968
oda	2to1	R	2.93901				oda	2to1	R	-0.100275
kunimura	2to1	R	2.05191				kunimura	2to1	R	-0.320154
matsuoka	2to1	R	2.29375				matsuoka	2to1	R	0.253299
ichimiya	2to1	R	2.04508				ichimiya	2to1	R	0.0460756
hamada	2to1	R	1.11908				hamada	2to1	R	-0.0746095
minami	2to1	R	2.59496				minami	2to1	R	0.360105
yano1	2to1	R	3.65952				yano1	2to1	R	0.553741
yano2	2to1	R	2.14533				yano2	2to1	R	-0.653302
yoshida	2to1	R	1.57641				yoshida	2to1	R	-0.205526
chino	2to1	R	1.70196				chino	2to1	R	-0.0894401
fukuda	2to1	R	1.95383				fukuda	2to1	R	0.474188
sawaguchi	2to1	R	3.29451				sawaguchi	2to1	R	1.6214
tuzinaka	2to1	R	1.63254				tuzinaka	2to1	R	0.160006
kawasaki	1to0	B	3.05312	2.21213	0.650817		kawasaki	1to0	B	0.391386	0.22138	0.490083
oda	1to0	B	2.54088				oda	1to0	B	-0.0117434
kunimura	1to0	B	1.98454				kunimura	1to0	B	-0.0985042
matsuoka	1to0	B	1.96781				matsuoka	1to0	B	0.0973558
ichimiya	1to0	B	1.43254				ichimiya	1to0	B	-0.460202
hamada	1to0	B	1.23592				hamada	1to0	B	0.176987
minami	1to0	B	2.49223				minami	1to0	B	0.0365274
yano1	1to0	B	3.05718				yano1	1to0	B	0.178002
yano2	1to0	B	2.93146				yano2	1to0	B	1.02213
yoshida	1to0	B	2.22296				yoshida	1to0	B	0.159542
chino	1to0	B	1.04015				chino	1to0	B	-0.502675
fukuda	1to0	B	1.92001				fukuda	1to0	B	0.0999995
sawaguchi	1to0	B	2.66266				sawaguchi	1to0	B	1.05953
tuzinaka	1to0	B	2.42843				tuzinaka	1to0	B	0.950976
kawasaki	1to0	F	3.03708	2.34578	0.776232		kawasaki	1to0	F	0.683721	0.366065	0.639713
oda	1to0	F	3.18522				oda	1to0	F	0.035074
kunimura	1to0	F	1.8135				kunimura	1to0	F	0.399322
matsuoka	1to0	F	1.37568				matsuoka	1to0	F	-0.472655
ichimiya	1to0	F	1.7513				ichimiya	1to0	F	0.478699
hamada	1to0	F	0.987558				hamada	1to0	F	-0.466798
minami	1to0	F	3.63064				minami	1to0	F	0.754186
yano1	1to0	F	3.16175				yano1	1to0	F	0.625179
yano2	1to0	F	2.40407				yano2	1to0	F	0.471315
yoshida	1to0	F	1.92208				yoshida	1to0	F	-0.587961
chino	1to0	F	1.80405				chino	1to0	F	-0.0161089
fukuda	1to0	F	2.303				fukuda	1to0	F	1.08354
sawaguchi	1to0	F	2.47374				sawaguchi	1to0	F	0.393633
tuzinaka	1to0	F	2.99118				tuzinaka	1to0	F	1.74377
kawasaki	1to0	L	2.68911	2.17991	0.764937		kawasaki	1to0	L	-0.118694	0.0240219	0.687989
oda	1to0	L	3.31732				oda	1to0	L	-0.0323326
kunimura	1to0	L	2.33755				kunimura	1to0	L	-0.337727
matsuoka	1to0	L	2.12633				matsuoka	1to0	L	0.952245
ichimiya	1to0	L	1.21233				ichimiya	1to0	L	-0.550165
hamada	1to0	L	1.09485				hamada	1to0	L	-0.562146
minami	1to0	L	2.1388				minami	1to0	L	-0.0718478
yano1	1to0	L	2.46187				yano1	1to0	L	-0.819215
yano2	1to0	L	1.83834				yano2	1to0	L	-0.593843
yoshida	1to0	L	2.07699				yoshida	1to0	L	0.409734
chino	1to0	L	1.38103				chino	1to0	L	-0.485393
fukuda	1to0	L	1.68238				fukuda	1to0	L	0.151262
sawaguchi	1to0	L	3.85375				sawaguchi	1to0	L	1.50116
tuzinaka	1to0	L	2.30815				tuzinaka	1to0	L	0.893267
kawasaki	1to0	N	3.23796	2.09153	0.674253		kawasaki	1to0	N	-0.0149937	0.232074	0.395296
oda	1to0	N	2.68663				oda	1to0	N	0.265162
kunimura	1to0	N	2.19364				kunimura	1to0	N	-0.229629
matsuoka	1to0	N	2.10282				matsuoka	1to0	N	0.685325
ichimiya	1to0	N	1.37194				ichimiya	1to0	N	-0.115543
hamada	1to0	N	0.919986				hamada	1to0	N	0.214015
minami	1to0	N	2.04087				minami	1to0	N	-0.220701
yano1	1to0	N	3.2194				yano1	1to0	N	0.530581
yano2	1to0	N	1.93537				yano2	1to0	N	-0.00183391
yoshida	1to0	N	2.4789				yoshida	1to0	N	1.0279
chino	1to0	N	1.89387				chino	1to0	N	0.55198
fukuda	1to0	N	1.21306				fukuda	1to0	N	-0.27129
sawaguchi	1to0	N	2.16896				sawaguchi	1to0	N	0.526627
tuzinaka	1to0	N	1.81798				tuzinaka	1to0	N	0.301437
kawasaki	1to0	R	2.84091	2.2868	0.681327		kawasaki	1to0	R	0.409581	0.185825	0.544279
oda	1to0	R	3.14667				oda	1to0	R	0.107387
kunimura	1to0	R	2.331				kunimura	1to0	R	-0.0410649
matsuoka	1to0	R	3.45656				matsuoka	1to0	R	1.4161
ichimiya	1to0	R	2.1117				ichimiya	1to0	R	0.112693
hamada	1to0	R	1.19666				hamada	1to0	R	0.00296835
minami	1to0	R	2.4172				minami	1to0	R	0.18235
yano1	1to0	R	2.77977				yano1	1to0	R	-0.326008
yano2	1to0	R	2.32646				yano2	1to0	R	-0.472173
yoshida	1to0	R	1.33623				yoshida	1to0	R	-0.445707
chino	1to0	R	1.70045				chino	1to0	R	-0.0909496
fukuda	1to0	R	1.87425				fukuda	1to0	R	0.394609
sawaguchi	1to0	R	2.84738				sawaguchi	1to0	R	1.17426
tuzinaka	1to0	R	1.65004				tuzinaka	1to0	R	0.177498

## Sheet: GCM(Lt) AU
raw data							normalized data
subs	time	direction	GCM(Lt)				subs	time	direction	GCM(Lt)
kawasaki	5to4	B	6.755	8.83103	4.35231		kawasaki	5to4	B	0
oda	5to4	B	11.44				oda	5to4	B	0
kunimura	5to4	B	6.695				kunimura	5to4	B	0
matsuoka	5to4	B	17.715				matsuoka	5to4	B	0
ichimiya	5to4	B	6.435				ichimiya	5to4	B	0
hamada	5to4	B	2.985				hamada	5to4	B	0
minami	5to4	B	15.72				minami	5to4	B	0
yano1	5to4	B	11.535				yano1	5to4	B	0
yano2	5to4	B	11.6547				yano2	5to4	B	0
yoshida	5to4	B	4.04979				yoshida	5to4	B	0
chino	5to4	B	4.26961				chino	5to4	B	0
fukuda	5to4	B	7.12422				fukuda	5to4	B	0
sawaguchi	5to4	B	7.54925				sawaguchi	5to4	B	0
tuzinaka	5to4	B	9.70682				tuzinaka	5to4	B	0
kawasaki	5to4	F	9.79	9.2877	4.50641		kawasaki	5to4	F	0
oda	5to4	F	12.405				oda	5to4	F	0
kunimura	5to4	F	7.205				kunimura	5to4	F	0
matsuoka	5to4	F	18.97				matsuoka	5to4	F	0
ichimiya	5to4	F	3.105				ichimiya	5to4	F	0
hamada	5to4	F	7.12				hamada	5to4	F	0
minami	5to4	F	11.21				minami	5to4	F	0
yano1	5to4	F	12.93				yano1	5to4	F	0
yano2	5to4	F	12.1017				yano2	5to4	F	0
yoshida	5to4	F	2.30381				yoshida	5to4	F	0
chino	5to4	F	4.11811				chino	5to4	F	0
fukuda	5to4	F	6.8047				fukuda	5to4	F	0
sawaguchi	5to4	F	11.5878				sawaguchi	5to4	F	0
tuzinaka	5to4	F	10.3767				tuzinaka	5to4	F	0
kawasaki	5to4	L	7.085	9.6164	5.87349		kawasaki	5to4	L	0
oda	5to4	L	14.48				oda	5to4	L	0
kunimura	5to4	L	7.875				kunimura	5to4	L	0
matsuoka	5to4	L	16				matsuoka	5to4	L	0
ichimiya	5to4	L	3.065				ichimiya	5to4	L	0
hamada	5to4	L	4.085				hamada	5to4	L	0
minami	5to4	L	17.09				minami	5to4	L	0
yano1	5to4	L	21.675				yano1	5to4	L	0
yano2	5to4	L	10.1464				yano2	5to4	L	0
yoshida	5to4	L	2.39672				yoshida	5to4	L	0
chino	5to4	L	3.95947				chino	5to4	L	0
fukuda	5to4	L	5.88086				fukuda	5to4	L	0
sawaguchi	5to4	L	10.2102				sawaguchi	5to4	L	0
tuzinaka	5to4	L	10.681				tuzinaka	5to4	L	0
kawasaki	5to4	N	6.625	8.67473	4.33376		kawasaki	5to4	N	0
oda	5to4	N	10.73				oda	5to4	N	0
kunimura	5to4	N	11.575				kunimura	5to4	N	0
matsuoka	5to4	N	15.61				matsuoka	5to4	N	0
ichimiya	5to4	N	2.9				ichimiya	5to4	N	0
hamada	5to4	N	4				hamada	5to4	N	0
minami	5to4	N	13.555				minami	5to4	N	0
yano1	5to4	N	13.745				yano1	5to4	N	0
yano2	5to4	N	9.59687				yano2	5to4	N	0
yoshida	5to4	N	1.7105				yoshida	5to4	N	0
chino	5to4	N	4.21361				chino	5to4	N	0
fukuda	5to4	N	7.53688				fukuda	5to4	N	0
sawaguchi	5to4	N	9.01513				sawaguchi	5to4	N	0
tuzinaka	5to4	N	10.6332				tuzinaka	5to4	N	0
kawasaki	5to4	R	7.465	8.74648	4.05839		kawasaki	5to4	R	0
oda	5to4	R	10.57				oda	5to4	R	0
kunimura	5to4	R	7.935				kunimura	5to4	R	0
matsuoka	5to4	R	15.965				matsuoka	5to4	R	0
ichimiya	5to4	R	2.965				ichimiya	5to4	R	0
hamada	5to4	R	5.575				hamada	5to4	R	0
minami	5to4	R	14.02				minami	5to4	R	0
yano1	5to4	R	13.015				yano1	5to4	R	0
yano2	5to4	R	9.76034				yano2	5to4	R	0
yoshida	5to4	R	2.7273				yoshida	5to4	R	0
chino	5to4	R	4.30976				chino	5to4	R	0
fukuda	5to4	R	7.48392				fukuda	5to4	R	0
sawaguchi	5to4	R	11.618				sawaguchi	5to4	R	0
tuzinaka	5to4	R	9.04136				tuzinaka	5to4	R	0
kawasaki	4to3	B	6.82	8.56623	4.30431		kawasaki	4to3	B	0.065	-0.264804	1.41836
oda	4to3	B	12.45				oda	4to3	B	1.01
kunimura	4to3	B	6.56				kunimura	4to3	B	-0.135
matsuoka	4to3	B	17.04				matsuoka	4to3	B	-0.675
ichimiya	4to3	B	2.925				ichimiya	4to3	B	-3.51
hamada	4to3	B	5.725				hamada	4to3	B	2.74
minami	4to3	B	15.345				minami	4to3	B	-0.375
yano1	4to3	B	11.18				yano1	4to3	B	-0.355
yano2	4to3	B	10.2561				yano2	4to3	B	-1.39865
yoshida	4to3	B	4.32097				yoshida	4to3	B	0.271178
chino	4to3	B	4.24481				chino	4to3	B	-0.0248045
fukuda	4to3	B	5.35015				fukuda	4to3	B	-1.77408
sawaguchi	4to3	B	7.41503				sawaguchi	4to3	B	-0.134214
tuzinaka	4to3	B	10.2951				tuzinaka	4to3	B	0.588313
kawasaki	4to3	F	9.25	9.01362	4.66042		kawasaki	4to3	F	-0.54	-0.27408	0.685519
oda	4to3	F	11.46				oda	4to3	F	-0.945
kunimura	4to3	F	5.515				kunimura	4to3	F	-1.69
matsuoka	4to3	F	19.68				matsuoka	4to3	F	0.71
ichimiya	4to3	F	3.155				ichimiya	4to3	F	0.05
hamada	4to3	F	6.22				hamada	4to3	F	-0.9
minami	4to3	F	11.81				minami	4to3	F	0.6
yano1	4to3	F	12.715				yano1	4to3	F	-0.215
yano2	4to3	F	12.2569				yano2	4to3	F	0.155171
yoshida	4to3	F	2.36261				yoshida	4to3	F	0.0588034
chino	4to3	F	4.09295				chino	4to3	F	-0.0251664
fukuda	4to3	F	6.98319				fukuda	4to3	F	0.17849
sawaguchi	4to3	F	10.4382				sawaguchi	4to3	F	-1.14965
tuzinaka	4to3	F	10.2519				tuzinaka	4to3	F	-0.124759
kawasaki	4to3	L	7.08	9.1859	5.17437		kawasaki	4to3	L	-0.005	-0.430503	1.3799
oda	4to3	L	12.695				oda	4to3	L	-1.785
kunimura	4to3	L	6.005				kunimura	4to3	L	-1.87
matsuoka	4to3	L	14.785				matsuoka	4to3	L	-1.215
ichimiya	4to3	L	3.06				ichimiya	4to3	L	-0.005
hamada	4to3	L	4.325				hamada	4to3	L	0.24
minami	4to3	L	16.135				minami	4to3	L	-0.955
yano1	4to3	L	18.415				yano1	4to3	L	-3.26
yano2	4to3	L	12.7792				yano2	4to3	L	2.63284
yoshida	4to3	L	2.86224				yoshida	4to3	L	0.465523
chino	4to3	L	3.79276				chino	4to3	L	-0.166714
fukuda	4to3	L	6.04704				fukuda	4to3	L	0.166175
sawaguchi	4to3	L	9.65614				sawaguchi	4to3	L	-0.554095
tuzinaka	4to3	L	10.9652				tuzinaka	4to3	L	0.284224
kawasaki	4to3	N	7.12	8.94335	4.80007		kawasaki	4to3	N	0.495	0.268625	1.39273
oda	4to3	N	10.35				oda	4to3	N	-0.38
kunimura	4to3	N	8.385				kunimura	4to3	N	-3.19
matsuoka	4to3	N	18.06				matsuoka	4to3	N	2.45
ichimiya	4to3	N	3.005				ichimiya	4to3	N	0.105
hamada	4to3	N	3.715				hamada	4to3	N	-0.285
minami	4to3	N	14.105				minami	4to3	N	0.55
yano1	4to3	N	15.125				yano1	4to3	N	1.38
yano2	4to3	N	11.9189				yano2	4to3	N	2.32199
yoshida	4to3	N	2.18585				yoshida	4to3	N	0.475345
chino	4to3	N	4.43003				chino	4to3	N	0.216417
fukuda	4to3	N	6.57978				fukuda	4to3	N	-0.957093
sawaguchi	4to3	N	9.85735				sawaguchi	4to3	N	0.842215
tuzinaka	4to3	N	10.37				tuzinaka	4to3	N	-0.263131
kawasaki	4to3	R	7.63	9.12449	4.40688		kawasaki	4to3	R	0.165	0.378008	1.36759
oda	4to3	R	10.71				oda	4to3	R	0.14
kunimura	4to3	R	8.785				kunimura	4to3	R	0.85
matsuoka	4to3	R	16.665				matsuoka	4to3	R	0.7
ichimiya	4to3	R	3.04				ichimiya	4to3	R	0.075
hamada	4to3	R	6.32				hamada	4to3	R	0.745
minami	4to3	R	13.705				minami	4to3	R	-0.315
yano1	4to3	R	13.735				yano1	4to3	R	0.72
yano2	4to3	R	14.4018				yano2	4to3	R	4.64146
yoshida	4to3	R	2.7466				yoshida	4to3	R	0.0193082
chino	4to3	R	4.03319				chino	4to3	R	-0.276569
fukuda	4to3	R	6.44644				fukuda	4to3	R	-1.03748
sawaguchi	4to3	R	10.5328				sawaguchi	4to3	R	-1.08528
tuzinaka	4to3	R	8.99204				tuzinaka	4to3	R	-0.0493249
kawasaki	3to2	B	6.635	9.65673	5.26383		kawasaki	3to2	B	-0.12	0.825698	2.29019
oda	3to2	B	9.275				oda	3to2	B	-2.165
kunimura	3to2	B	5.58				kunimura	3to2	B	-1.115
matsuoka	3to2	B	19.25				matsuoka	3to2	B	1.535
ichimiya	3to2	B	2.995				ichimiya	3to2	B	-3.44
hamada	3to2	B	5.94				hamada	3to2	B	2.955
minami	3to2	B	18.15				minami	3to2	B	2.43
yano1	3to2	B	14.35				yano1	3to2	B	2.815
yano2	3to2	B	12.3276				yano2	3to2	B	0.672869
yoshida	3to2	B	5.1269				yoshida	3to2	B	1.07711
chino	3to2	B	4.71083				chino	3to2	B	0.441212
fukuda	3to2	B	5.79224				fukuda	3to2	B	-1.33199
sawaguchi	3to2	B	10.749				sawaguchi	3to2	B	3.19974
tuzinaka	3to2	B	14.3127				tuzinaka	3to2	B	4.60583
kawasaki	3to2	F	7.81	9.09628	5.06477		kawasaki	3to2	F	-1.98	-0.191424	1.69739
oda	3to2	F	9.12				oda	3to2	F	-3.285
kunimura	3to2	F	4.12				kunimura	3to2	F	-3.085
matsuoka	3to2	F	19.385				matsuoka	3to2	F	0.415
ichimiya	3to2	F	3.105				ichimiya	3to2	F	0
hamada	3to2	F	5.725				hamada	3to2	F	-1.395
minami	3to2	F	12.555				minami	3to2	F	1.345
yano1	3to2	F	14.995				yano1	3to2	F	2.065
yano2	3to2	F	13.4935				yano2	3to2	F	1.39179
yoshida	3to2	F	2.7583				yoshida	3to2	F	0.454492
chino	3to2	F	4.28848				chino	3to2	F	0.170365
fukuda	3to2	F	6.16253				fukuda	3to2	F	-0.642173
sawaguchi	3to2	F	11.7388				sawaguchi	3to2	F	0.151035
tuzinaka	3to2	F	12.0912				tuzinaka	3to2	F	1.71455
kawasaki	3to2	L	7.09	9.63572	5.33387		kawasaki	3to2	L	0.005	0.0193183	1.9608
oda	3to2	L	9.855				oda	3to2	L	-4.625
kunimura	3to2	L	10.09				kunimura	3to2	L	2.215
matsuoka	3to2	L	18.495				matsuoka	3to2	L	2.495
ichimiya	3to2	L	3.03				ichimiya	3to2	L	-0.035
hamada	3to2	L	4.805				hamada	3to2	L	0.72
minami	3to2	L	15.365				minami	3to2	L	-1.725
yano1	3to2	L	18.69				yano1	3to2	L	-2.985
yano2	3to2	L	11.4701				yano2	3to2	L	1.32368
yoshida	3to2	L	2.99877				yoshida	3to2	L	0.60205
chino	3to2	L	3.9433				chino	3to2	L	-0.0161726
fukuda	3to2	L	5.8163				fukuda	3to2	L	-0.0645689
sawaguchi	3to2	L	11.1125				sawaguchi	3to2	L	0.902315
tuzinaka	3to2	L	12.1391				tuzinaka	3to2	L	1.45815
kawasaki	3to2	N	7.645	8.76806	4.92887		kawasaki	3to2	N	1.02	0.0933333	2.227
oda	3to2	N	7.09				oda	3to2	N	-3.64
kunimura	3to2	N	6.13				kunimura	3to2	N	-5.445
matsuoka	3to2	N	18.695				matsuoka	3to2	N	3.085
ichimiya	3to2	N	3.185				ichimiya	3to2	N	0.285
hamada	3to2	N	4.85				hamada	3to2	N	0.85
minami	3to2	N	15.095				minami	3to2	N	1.54
yano1	3to2	N	14.9				yano1	3to2	N	1.155
yano2	3to2	N	9.91622				yano2	3to2	N	0.319351
yoshida	3to2	N	2.46352				yoshida	3to2	N	0.753013
chino	3to2	N	4.32169				chino	3to2	N	0.108079
fukuda	3to2	N	6.09391				fukuda	3to2	N	-1.44297
sawaguchi	3to2	N	10.082				sawaguchi	3to2	N	1.06684
tuzinaka	3to2	N	12.2855				tuzinaka	3to2	N	1.65235
kawasaki	3to2	R	6.035	8.90623	4.39804		kawasaki	3to2	R	-1.43	0.159745	1.93981
oda	3to2	R	9.27				oda	3to2	R	-1.3
kunimura	3to2	R	5.475				kunimura	3to2	R	-2.46
matsuoka	3to2	R	17.15				matsuoka	3to2	R	1.185
ichimiya	3to2	R	3.015				ichimiya	3to2	R	0.05
hamada	3to2	R	9.57				hamada	3to2	R	3.995
minami	3to2	R	13.98				minami	3to2	R	-0.04
yano1	3to2	R	11.835				yano1	3to2	R	-1.18
yano2	3to2	R	12.6188				yano2	3to2	R	2.8585
yoshida	3to2	R	2.93586				yoshida	3to2	R	0.20856
chino	3to2	R	4.32503				chino	3to2	R	0.015274
fukuda	3to2	R	5.68425				fukuda	3to2	R	-1.79967
sawaguchi	3to2	R	10.8145				sawaguchi	3to2	R	-0.803541
tuzinaka	3to2	R	11.9787				tuzinaka	3to2	R	2.93731
kawasaki	2to1	B	6.84	9.81554	5.42182		kawasaki	2to1	B	0.085	0.984511	2.62005
oda	2to1	B	9.21				oda	2to1	B	-2.23
kunimura	2to1	B	5.91				kunimura	2to1	B	-0.785
matsuoka	2to1	B	18.39				matsuoka	2to1	B	0.675
ichimiya	2to1	B	3.035				ichimiya	2to1	B	-3.4
hamada	2to1	B	5.91				hamada	2to1	B	2.925
minami	2to1	B	18.055				minami	2to1	B	2.335
yano1	2to1	B	16.245				yano1	2to1	B	4.71
yano2	2to1	B	12.3242				yano2	2to1	B	0.669489
yoshida	2to1	B	4.93939				yoshida	2to1	B	0.889594
chino	2to1	B	4.08356				chino	2to1	B	-0.186056
fukuda	2to1	B	6.07914				fukuda	2to1	B	-1.04509
sawaguchi	2to1	B	10.5592				sawaguchi	2to1	B	3.00991
tuzinaka	2to1	B	15.8371				tuzinaka	2to1	B	6.13031
kawasaki	2to1	F	8.02	8.64982	4.68266		kawasaki	2to1	F	-1.77	-0.637874	1.56695
oda	2to1	F	11.36				oda	2to1	F	-1.045
kunimura	2to1	F	4.01				kunimura	2to1	F	-3.195
matsuoka	2to1	F	18.465				matsuoka	2to1	F	-0.505
ichimiya	2to1	F	3.135				ichimiya	2to1	F	0.03
hamada	2to1	F	5.705				hamada	2to1	F	-1.415
minami	2to1	F	8.39				minami	2to1	F	-2.82
yano1	2to1	F	14.325				yano1	2to1	F	1.395
yano2	2to1	F	10.542				yano2	2to1	F	-1.55964
yoshida	2to1	F	3.27481				yoshida	2to1	F	0.971007
chino	2to1	F	3.8563				chino	2to1	F	-0.261811
fukuda	2to1	F	5.87157				fukuda	2to1	F	-0.933127
sawaguchi	2to1	F	11.2041				sawaguchi	2to1	F	-0.383728
tuzinaka	2to1	F	12.9387				tuzinaka	2to1	F	2.56206
kawasaki	2to1	L	7.79	9.89938	5.76979		kawasaki	2to1	L	0.705	0.282973	1.87883
oda	2to1	L	10.31				oda	2to1	L	-4.17
kunimura	2to1	L	7.97				kunimura	2to1	L	0.095
matsuoka	2to1	L	19.31				matsuoka	2to1	L	3.31
ichimiya	2to1	L	2.965				ichimiya	2to1	L	-0.1
hamada	2to1	L	4.695				hamada	2to1	L	0.61
minami	2to1	L	16.48				minami	2to1	L	-0.61
yano1	2to1	L	19.685				yano1	2to1	L	-1.99
yano2	2to1	L	12.7394				yano2	2to1	L	2.59298
yoshida	2to1	L	2.7475				yoshida	2to1	L	0.350784
chino	2to1	L	4.06008				chino	2to1	L	0.100608
fukuda	2to1	L	5.80649				fukuda	2to1	L	-0.0743757
sawaguchi	2to1	L	10.8731				sawaguchi	2to1	L	0.662892
tuzinaka	2to1	L	13.1597				tuzinaka	2to1	L	2.47874
kawasaki	2to1	N	8.155	8.84877	4.48412		kawasaki	2to1	N	1.53	0.174048	2.17184
oda	2to1	N	10.22				oda	2to1	N	-0.51
kunimura	2to1	N	6.235				kunimura	2to1	N	-5.34
matsuoka	2to1	N	18.56				matsuoka	2to1	N	2.95
ichimiya	2to1	N	3				ichimiya	2to1	N	0.1
hamada	2to1	N	6.42				hamada	2to1	N	2.42
minami	2to1	N	13.06				minami	2to1	N	-0.495
yano1	2to1	N	12.505				yano1	2to1	N	-1.24
yano2	2to1	N	9.49421				yano2	2to1	N	-0.102664
yoshida	2to1	N	2.30632				yoshida	2to1	N	0.595818
chino	2to1	N	4.12408				chino	2to1	N	-0.0895298
fukuda	2to1	N	6.77096				fukuda	2to1	N	-0.76592
sawaguchi	2to1	N	12.6552				sawaguchi	2to1	N	3.64002
tuzinaka	2to1	N	10.3771				tuzinaka	2to1	N	-0.25605
kawasaki	2to1	R	6.41	8.98736	4.86973		kawasaki	2to1	R	-1.055	0.240878	2.54823
oda	2to1	R	8.735				oda	2to1	R	-1.835
kunimura	2to1	R	4.715				kunimura	2to1	R	-3.22
matsuoka	2to1	R	19.335				matsuoka	2to1	R	3.37
ichimiya	2to1	R	3.19				ichimiya	2to1	R	0.225
hamada	2to1	R	7.115				hamada	2to1	R	1.54
minami	2to1	R	11.595				minami	2to1	R	-2.425
yano1	2to1	R	10.82				yano1	2to1	R	-2.195
yano2	2to1	R	14.6415				yano2	2to1	R	4.88118
yoshida	2to1	R	3.03592				yoshida	2to1	R	0.308621
chino	2to1	R	4.11465				chino	2to1	R	-0.195108
fukuda	2to1	R	6.38242				fukuda	2to1	R	-1.1015
sawaguchi	2to1	R	12.1732				sawaguchi	2to1	R	0.555189
tuzinaka	2to1	R	13.5603				tuzinaka	2to1	R	4.51891
kawasaki	1to0	B	7.02	9.96774	5.35164		kawasaki	1to0	B	0.265	1.13671	2.6551
oda	1to0	B	10.955				oda	1to0	B	-0.485
kunimura	1to0	B	6.25				kunimura	1to0	B	-0.445
matsuoka	1to0	B	17.615				matsuoka	1to0	B	-0.1
ichimiya	1to0	B	3.37				ichimiya	1to0	B	-3.065
hamada	1to0	B	7.25				hamada	1to0	B	4.265
minami	1to0	B	21.485				minami	1to0	B	5.765
yano1	1to0	B	12.585				yano1	1to0	B	1.05
yano2	1to0	B	10.8179				yano2	1to0	B	-0.836857
yoshida	1to0	B	5.5086				yoshida	1to0	B	1.45881
chino	1to0	B	4.11843				chino	1to0	B	-0.15118
fukuda	1to0	B	6.44926				fukuda	1to0	B	-0.674965
sawaguchi	1to0	B	10.4553				sawaguchi	1to0	B	2.90602
tuzinaka	1to0	B	15.6689				tuzinaka	1to0	B	5.96205
kawasaki	1to0	F	6.875	8.50399	5.05931		kawasaki	1to0	F	-2.915	-0.783712	2.0299
oda	1to0	F	9.595				oda	1to0	F	-2.81
kunimura	1to0	F	5.02				kunimura	1to0	F	-2.185
matsuoka	1to0	F	20.63				matsuoka	1to0	F	1.66
ichimiya	1to0	F	3.375				ichimiya	1to0	F	0.27
hamada	1to0	F	4.8				hamada	1to0	F	-2.32
minami	1to0	F	10.075				minami	1to0	F	-1.135
yano1	1to0	F	14.165				yano1	1to0	F	1.235
yano2	1to0	F	8.84307				yano2	1to0	F	-3.25862
yoshida	1to0	F	1.96947				yoshida	1to0	F	-0.334336
chino	1to0	F	3.82075				chino	1to0	F	-0.297361
fukuda	1to0	F	7.13305				fukuda	1to0	F	0.328353
sawaguchi	1to0	F	8.92221				sawaguchi	1to0	F	-2.6656
tuzinaka	1to0	F	13.8323				tuzinaka	1to0	F	3.4556
kawasaki	1to0	L	6.285	9.19027	5.09052		kawasaki	1to0	L	-0.8	-0.426134	1.78748
oda	1to0	L	12.505				oda	1to0	L	-1.975
kunimura	1to0	L	7.66				kunimura	1to0	L	-0.215
matsuoka	1to0	L	17.845				matsuoka	1to0	L	1.845
ichimiya	1to0	L	3.06				ichimiya	1to0	L	-0.005
hamada	1to0	L	4.595				hamada	1to0	L	0.51
minami	1to0	L	15.7				minami	1to0	L	-1.39
yano1	1to0	L	16.055				yano1	1to0	L	-5.62
yano2	1to0	L	11.5126				yano2	1to0	L	1.36621
yoshida	1to0	L	2.50224				yoshida	1to0	L	0.105523
chino	1to0	L	3.91657				chino	1to0	L	-0.0428989
fukuda	1to0	L	6.06034				fukuda	1to0	L	0.17948
sawaguchi	1to0	L	9.803				sawaguchi	1to0	L	-0.407234
tuzinaka	1to0	L	11.164				tuzinaka	1to0	L	0.483042
kawasaki	1to0	N	8.785	8.90065	4.32256		kawasaki	1to0	N	2.16	0.225925	1.7626
oda	1to0	N	9.625				oda	1to0	N	-1.105
kunimura	1to0	N	9.045				kunimura	1to0	N	-2.53
matsuoka	1to0	N	17.425				matsuoka	1to0	N	1.815
ichimiya	1to0	N	3.985				ichimiya	1to0	N	1.085
hamada	1to0	N	5.64				hamada	1to0	N	1.64
minami	1to0	N	12.815				minami	1to0	N	-0.74
yano1	1to0	N	15.31				yano1	1to0	N	1.565
yano2	1to0	N	7.89466				yano2	1to0	N	-1.70221
yoshida	1to0	N	2.84018				yoshida	1to0	N	1.12968
chino	1to0	N	3.8607				chino	1to0	N	-0.352911
fukuda	1to0	N	6.66392				fukuda	1to0	N	-0.872956
sawaguchi	1to0	N	12.1025				sawaguchi	1to0	N	3.08741
tuzinaka	1to0	N	8.61711				tuzinaka	1to0	N	-2.01606
kawasaki	1to0	R	7.13	9.67693	4.61075		kawasaki	1to0	R	-0.335	0.930451	2.64852
oda	1to0	R	12.14				oda	1to0	R	1.57
kunimura	1to0	R	5.95				kunimura	1to0	R	-1.985
matsuoka	1to0	R	18.29				matsuoka	1to0	R	2.325
ichimiya	1to0	R	4.995				ichimiya	1to0	R	2.03
hamada	1to0	R	9.795				hamada	1to0	R	4.22
minami	1to0	R	12.87				minami	1to0	R	-1.15
yano1	1to0	R	9.73				yano1	1to0	R	-3.285
yano2	1to0	R	15.1154				yano2	1to0	R	5.35506
yoshida	1to0	R	3.20197				yoshida	1to0	R	0.474671
chino	1to0	R	4.10803				chino	1to0	R	-0.201728
fukuda	1to0	R	5.79621				fukuda	1to0	R	-1.68771
sawaguchi	1to0	R	12.306				sawaguchi	1to0	R	0.687952
tuzinaka	1to0	R	14.0494				tuzinaka	1to0	R	5.00807

## Sheet: GCM(Rt) AU
raw data							normalized data
subs	time	direction	EMG amp				subs	time	direction	GCM(Rt)
kawasaki	5to4	B	25.05	11.9345	8.16281		kawasaki	5to4	B	0				1V=0.5mV	12525
oda	5to4	B	16.355				oda	5to4	B	0					8177.5
kunimura	5to4	B	16.585				kunimura	5to4	B	0				1V=500microV	8292.5
matsuoka	5to4	B	30.465				matsuoka	5to4	B	0					15232.5
ichimiya	5to4	B	2.485				ichimiya	5to4	B	0				500倍＝microV	1242.5
hamada	5to4	B	9.215				hamada	5to4	B	0					4607.5
minami	5to4	B	8.77				minami	5to4	B	0					4385
yano1	5to4	B	6.385				yano1	5to4	B	0					3192.5
yano2	5to4	B	16.5929				yano2	5to4	B	0					8296.44
yoshida	5to4	B	3.82431				yoshida	5to4	B	0					1912.15
chino	5to4	B	5.37356				chino	5to4	B	0					2686.78
fukuda	5to4	B	6.73753				fukuda	5to4	B	0					3368.77
sawaguchi	5to4	B	11.0233				sawaguchi	5to4	B	0					5511.66
tuzinaka	5to4	B	8.22151				tuzinaka	5to4	B	0					4110.76
kawasaki	5to4	F	33.145	11.3627	8.63759		kawasaki	5to4	F	0					16572.5
oda	5to4	F	16.44				oda	5to4	F	0					8220
kunimura	5to4	F	15.625				kunimura	5to4	F	0					7812.5
matsuoka	5to4	F	24.29				matsuoka	5to4	F	0					12145
ichimiya	5to4	F	2.42				ichimiya	5to4	F	0					1210
hamada	5to4	F	7.665				hamada	5to4	F	0					3832.5
minami	5to4	F	10.505				minami	5to4	F	0					5252.5
yano1	5to4	F	4.255				yano1	5to4	F	0					2127.5
yano2	5to4	F	11.4259				yano2	5to4	F	0					5712.94
yoshida	5to4	F	3.64026				yoshida	5to4	F	0					1820.13
chino	5to4	F	5.11311				chino	5to4	F	0					2556.56
fukuda	5to4	F	6.20128				fukuda	5to4	F	0					3100.64
sawaguchi	5to4	F	10.6877				sawaguchi	5to4	F	0					5343.84
tuzinaka	5to4	F	7.66405				tuzinaka	5to4	F	0					3832.03
kawasaki	5to4	L	26.31	11.539	7.68441		kawasaki	5to4	L	0					13155
oda	5to4	L	14.88				oda	5to4	L	0					7440
kunimura	5to4	L	16.38				kunimura	5to4	L	0					8190
matsuoka	5to4	L	26.325				matsuoka	5to4	L	0					13162.5
ichimiya	5to4	L	2.505				ichimiya	5to4	L	0					1252.5
hamada	5to4	L	12.245				hamada	5to4	L	0					6122.5
minami	5to4	L	11.755				minami	5to4	L	0					5877.5
yano1	5to4	L	4.39				yano1	5to4	L	0					2195
yano2	5to4	L	14.364				yano2	5to4	L	0					7182.01
yoshida	5to4	L	4.12845				yoshida	5to4	L	0					2064.22
chino	5to4	L	4.88039				chino	5to4	L	0					2440.19
fukuda	5to4	L	5.6573				fukuda	5to4	L	0					2828.65
sawaguchi	5to4	L	10.7099				sawaguchi	5to4	L	0					5354.95
tuzinaka	5to4	L	7.01525				tuzinaka	5to4	L	0					3507.62
kawasaki	5to4	N	25.99	12.2132	8.34288		kawasaki	5to4	N	0					12995
oda	5to4	N	17.855				oda	5to4	N	0					8927.5
kunimura	5to4	N	12.16				kunimura	5to4	N	0					6080
matsuoka	5to4	N	30.605				matsuoka	5to4	N	0					15302.5
ichimiya	5to4	N	2.395				ichimiya	5to4	N	0					1197.5
hamada	5to4	N	12.795				hamada	5to4	N	0					6397.5
minami	5to4	N	9.33				minami	5to4	N	0					4665
yano1	5to4	N	7.75				yano1	5to4	N	0					3875
yano2	5to4	N	18.5745				yano2	5to4	N	0					9287.23
yoshida	5to4	N	4.13179				yoshida	5to4	N	0					2065.9
chino	5to4	N	4.82352				chino	5to4	N	0					2411.76
fukuda	5to4	N	5.76131				fukuda	5to4	N	0					2880.66
sawaguchi	5to4	N	10.4623				sawaguchi	5to4	N	0					5231.17
tuzinaka	5to4	N	8.35137				tuzinaka	5to4	N	0					4175.69
kawasaki	5to4	R	32.935	11.2832	8.60962		kawasaki	5to4	R	0					16467.5
oda	5to4	R	16.975				oda	5to4	R	0					8487.5
kunimura	5to4	R	13.38				kunimura	5to4	R	0					6690
matsuoka	5to4	R	24.6				matsuoka	5to4	R	0					12300
ichimiya	5to4	R	2.33				ichimiya	5to4	R	0					1165
hamada	5to4	R	8.505				hamada	5to4	R	0					4252.5
minami	5to4	R	12.05				minami	5to4	R	0					6025
yano1	5to4	R	4.7				yano1	5to4	R	0					2350
yano2	5to4	R	10.305				yano2	5to4	R	0					5152.49
yoshida	5to4	R	3.00285				yoshida	5to4	R	0					1501.42
chino	5to4	R	5.55137				chino	5to4	R	0					2775.69
fukuda	5to4	R	5.63572				fukuda	5to4	R	0					2817.86
sawaguchi	5to4	R	10.4429				sawaguchi	5to4	R	0					5221.44
tuzinaka	5to4	R	7.55193				tuzinaka	5to4	R	0					3775.97
kawasaki	4to3	B	28.915	11.6437	8.46828		kawasaki	4to3	B	3.865	-0.290762	1.82799			14457.5
oda	4to3	B	11.68				oda	4to3	B	-4.675					5840
kunimura	4to3	B	15.65				kunimura	4to3	B	-0.935					7825
matsuoka	4to3	B	28.95				matsuoka	4to3	B	-1.515					14475
ichimiya	4to3	B	2.825				ichimiya	4to3	B	0.34					1412.5
hamada	4to3	B	9.145				hamada	4to3	B	-0.07					4572.5
minami	4to3	B	9.44				minami	4to3	B	0.67					4720
yano1	4to3	B	5.16				yano1	4to3	B	-1.225					2580
yano2	4to3	B	17.7629				yano2	4to3	B	1.16999					8881.43
yoshida	4to3	B	4.11824				yoshida	4to3	B	0.293934					2059.12
chino	4to3	B	4.71806				chino	4to3	B	-0.655494					2359.03
fukuda	4to3	B	6.39839				fukuda	4to3	B	-0.339145					3199.19
sawaguchi	4to3	B	10.7444				sawaguchi	4to3	B	-0.27894					5372.19
tuzinaka	4to3	B	7.5055				tuzinaka	4to3	B	-0.716015					3752.75
kawasaki	4to3	F	36.38	11.9832	9.35544		kawasaki	4to3	F	3.235	0.620536	2.01947			18190
oda	4to3	F	15.565				oda	4to3	F	-0.875					7782.5
kunimura	4to3	F	15.1				kunimura	4to3	F	-0.525					7550
matsuoka	4to3	F	23.59				matsuoka	4to3	F	-0.7					11795
ichimiya	4to3	F	2.565				ichimiya	4to3	F	0.145					1282.5
hamada	4to3	F	10.695				hamada	4to3	F	3.03					5347.5
minami	4to3	F	11.03				minami	4to3	F	0.525					5515
yano1	4to3	F	3.13				yano1	4to3	F	-1.125					1565
yano2	4to3	F	17.3087				yano2	4to3	F	5.88283					8654.36
yoshida	4to3	F	2.62119				yoshida	4to3	F	-1.01907					1310.59
chino	4to3	F	5.14716				chino	4to3	F	0.0340472					2573.58
fukuda	4to3	F	6.32069				fukuda	4to3	F	0.119408					3160.35
sawaguchi	4to3	F	10.723				sawaguchi	4to3	F	0.0353099					5361.49
tuzinaka	4to3	F	7.58903				tuzinaka	4to3	F	-0.0750222					3794.51
kawasaki	4to3	L	28.37	11.4597	7.72109		kawasaki	4to3	L	2.06	-0.0792214	1.15685			14185
oda	4to3	L	14.905				oda	4to3	L	0.025					7452.5
kunimura	4to3	L	14.915				kunimura	4to3	L	-1.465					7457.5
matsuoka	4to3	L	24.77				matsuoka	4to3	L	-1.555					12385
ichimiya	4to3	L	2.52				ichimiya	4to3	L	0.015					1260
hamada	4to3	L	10.665				hamada	4to3	L	-1.58					5332.5
minami	4to3	L	11.15				minami	4to3	L	-0.605					5575
yano1	4to3	L	3.155				yano1	4to3	L	-1.235					1577.5
yano2	4to3	L	15.5225				yano2	4to3	L	1.15847					7761.25
yoshida	4to3	L	5.65872				yoshida	4to3	L	1.53028					2829.36
chino	4to3	L	5.11299				chino	4to3	L	0.232605					2556.5
fukuda	4to3	L	5.84183				fukuda	4to3	L	0.184528					2920.91
sawaguchi	4to3	L	10.2676				sawaguchi	4to3	L	-0.442261					5133.82
tuzinaka	4to3	L	7.58252				tuzinaka	4to3	L	0.567277					3791.26
kawasaki	4to3	N	31.015	11.863	8.80547		kawasaki	4to3	N	5.025	-0.350237	1.89474			15507.5
oda	4to3	N	15.555				oda	4to3	N	-2.3					7777.5
kunimura	4to3	N	11.81				kunimura	4to3	N	-0.35					5905
matsuoka	4to3	N	29.485				matsuoka	4to3	N	-1.12					14742.5
ichimiya	4to3	N	2.635				ichimiya	4to3	N	0.24					1317.5
hamada	4to3	N	10.36				hamada	4to3	N	-2.435					5180
minami	4to3	N	10.39				minami	4to3	N	1.06					5195
yano1	4to3	N	6.195				yano1	4to3	N	-1.555					3097.5
yano2	4to3	N	16.3441				yano2	4to3	N	-2.23034					8172.06
yoshida	4to3	N	3.6861				yoshida	4to3	N	-0.445694					1843.05
chino	4to3	N	5.34209				chino	4to3	N	0.518578					2671.05
fukuda	4to3	N	5.28205				fukuda	4to3	N	-0.479259					2641.03
sawaguchi	4to3	N	10.7264				sawaguchi	4to3	N	0.264066					5363.21
tuzinaka	4to3	N	7.2557				tuzinaka	4to3	N	-1.09567					3627.85
kawasaki	4to3	R	33.755	11.7583	8.96245		kawasaki	4to3	R	0.82	0.47508	2.82081			16877.5
oda	4to3	R	12.495				oda	4to3	R	-4.48					6247.5
kunimura	4to3	R	12.845				kunimura	4to3	R	-0.535					6422.5
matsuoka	4to3	R	24.825				matsuoka	4to3	R	0.225					12412.5
ichimiya	4to3	R	2.48				ichimiya	4to3	R	0.15					1240
hamada	4to3	R	9.13				hamada	4to3	R	0.625					4565
minami	4to3	R	13.945				minami	4to3	R	1.895					6972.5
yano1	4to3	R	3.74				yano1	4to3	R	-0.96					1870
yano2	4to3	R	19.2606				yano2	4to3	R	8.95559					9630.29
yoshida	4to3	R	3.34883				yoshida	4to3	R	0.345984					1674.41
chino	4to3	R	5.16724				chino	4to3	R	-0.384135					2583.62
fukuda	4to3	R	5.91897				fukuda	4to3	R	0.283248					2959.49
sawaguchi	4to3	R	10.3385				sawaguchi	4to3	R	-0.10442					5169.23
tuzinaka	4to3	R	7.36678				tuzinaka	4to3	R	-0.185152					3683.39
kawasaki	3to2	B	31.8	12.5183	9.46854		kawasaki	3to2	B	6.75	0.583834	2.28762			15900
oda	3to2	B	14.665				oda	3to2	B	-1.69					7332.5
kunimura	3to2	B	14.795				kunimura	3to2	B	-1.79					7397.5
matsuoka	3to2	B	32.335				matsuoka	3to2	B	1.87					16167.5
ichimiya	3to2	B	3.42				ichimiya	3to2	B	0.935					1710
hamada	3to2	B	10.87				hamada	3to2	B	1.655					5435
minami	3to2	B	10.355				minami	3to2	B	1.585					5177.5
yano1	3to2	B	3.97				yano1	3to2	B	-2.415					1985
yano2	3to2	B	18.5029				yano2	3to2	B	1.91005					9251.46
yoshida	3to2	B	3.63442				yoshida	3to2	B	-0.189882					1817.21
chino	3to2	B	5.27185				chino	3to2	B	-0.101708					2635.92
fukuda	3to2	B	5.70512				fukuda	3to2	B	-1.03241					2852.56
sawaguchi	3to2	B	10.7632				sawaguchi	3to2	B	-0.260149					5381.59
tuzinaka	3to2	B	9.16929				tuzinaka	3to2	B	0.947778					4584.65
kawasaki	3to2	F	38.92	11.9057	9.84736		kawasaki	3to2	F	5.775	0.543008	2.25686			19460
oda	3to2	F	13.67				oda	3to2	F	-2.77					6835
kunimura	3to2	F	14.755				kunimura	3to2	F	-0.87					7377.5
matsuoka	3to2	F	24.955				matsuoka	3to2	F	0.665					12477.5
ichimiya	3to2	F	2.395				ichimiya	3to2	F	-0.025					1197.5
hamada	3to2	F	10.435				hamada	3to2	F	2.77					5217.5
minami	3to2	F	9.15				minami	3to2	F	-1.355					4575
yano1	3to2	F	4.3				yano1	3to2	F	0.045					2150
yano2	3to2	F	15.6431				yano2	3to2	F	4.21726					7821.57
yoshida	3to2	F	3.60618				yoshida	3to2	F	-0.0340787					1803.09
chino	3to2	F	5.25044				chino	3to2	F	0.137326					2625.22
fukuda	3to2	F	5.33583				fukuda	3to2	F	-0.865455					2667.91
sawaguchi	3to2	F	10.8018				sawaguchi	3to2	F	0.114118					5400.89
tuzinaka	3to2	F	7.46199				tuzinaka	3to2	F	-0.202057					3731
kawasaki	3to2	L	34.04	12.599	9.4035		kawasaki	3to2	L	7.73	1.06003	2.45114			17020
oda	3to2	L	13.99				oda	3to2	L	-0.89					6995
kunimura	3to2	L	15.58				kunimura	3to2	L	-0.8					7790
matsuoka	3to2	L	30.18				matsuoka	3to2	L	3.855					15090
ichimiya	3to2	L	2.885				ichimiya	3to2	L	0.38					1442.5
hamada	3to2	L	14.26				hamada	3to2	L	2.015					7130
minami	3to2	L	9.97				minami	3to2	L	-1.785					4985
yano1	3to2	L	3.74				yano1	3to2	L	-0.65					1870
yano2	3to2	L	16.4406				yano2	3to2	L	2.07656					8220.29
yoshida	3to2	L	5.50563				yoshida	3to2	L	1.37718					2752.81
chino	3to2	L	5.25441				chino	3to2	L	0.374019					2627.2
fukuda	3to2	L	5.72602				fukuda	3to2	L	0.0687211					2863.01
sawaguchi	3to2	L	10.0234				sawaguchi	3to2	L	-0.686546					5011.68
tuzinaka	3to2	L	8.79071				tuzinaka	3to2	L	1.77547					4395.36
kawasaki	3to2	N	32.865	12.3463	9.35387		kawasaki	3to2	N	6.875	0.133139	2.09362			16432.5
oda	3to2	N	17.19				oda	3to2	N	-0.665					8595
kunimura	3to2	N	9.79				kunimura	3to2	N	-2.37					4895
matsuoka	3to2	N	30.195				matsuoka	3to2	N	-0.41					15097.5
ichimiya	3to2	N	2.625				ichimiya	3to2	N	0.23					1312.5
hamada	3to2	N	12.45				hamada	3to2	N	-0.345					6225
minami	3to2	N	9.365				minami	3to2	N	0.035					4682.5
yano1	3to2	N	7.705				yano1	3to2	N	-0.045					3852.5
yano2	3to2	N	18.6941				yano2	3to2	N	0.119608					9347.03
yoshida	3to2	N	4.17308				yoshida	3to2	N	0.0412856					2086.54
chino	3to2	N	5.40812				chino	3to2	N	0.584605					2704.06
fukuda	3to2	N	5.08226				fukuda	3to2	N	-0.679057					2541.13
sawaguchi	3to2	N	10.6049				sawaguchi	3to2	N	0.142603					5302.47
tuzinaka	3to2	N	6.70127				tuzinaka	3to2	N	-1.6501					3350.63
kawasaki	3to2	R	38.37	12.9416	10.3779		kawasaki	3to2	R	5.435	1.65836	3.42877			19185
oda	3to2	R	12.995				oda	3to2	R	-3.98					6497.5
kunimura	3to2	R	12.48				kunimura	3to2	R	-0.9					6240
matsuoka	3to2	R	30.09				matsuoka	3to2	R	5.49					15045
ichimiya	3to2	R	2.61				ichimiya	3to2	R	0.28					1305
hamada	3to2	R	10.93				hamada	3to2	R	2.425					5465
minami	3to2	R	14.635				minami	3to2	R	2.585					7317.5
yano1	3to2	R	5.425				yano1	3to2	R	0.725					2712.5
yano2	3to2	R	20.315				yano2	3to2	R	10.0101					10157.5
yoshida	3to2	R	3.19545				yoshida	3to2	R	0.192603					1597.72
chino	3to2	R	5.49361				chino	3to2	R	-0.0577606					2746.81
fukuda	3to2	R	5.11214				fukuda	3to2	R	-0.523578					2556.07
sawaguchi	3to2	R	10.9418				sawaguchi	3to2	R	0.498954					5470.91
tuzinaka	3to2	R	8.5887				tuzinaka	3to2	R	1.03677					4294.35
kawasaki	2to1	B	34.26	13.2884	9.99283		kawasaki	2to1	B	9.21	1.35393	2.94278			17130
oda	2to1	B	14.1				oda	2to1	B	-2.255					7050
kunimura	2to1	B	15.915				kunimura	2to1	B	-0.67					7957.5
matsuoka	2to1	B	33.455				matsuoka	2to1	B	2.99					16727.5
ichimiya	2to1	B	3.03				ichimiya	2to1	B	0.545					1515
hamada	2to1	B	13.17				hamada	2to1	B	3.955					6585
minami	2to1	B	10.52				minami	2to1	B	1.75					5260
yano1	2to1	B	5.285				yano1	2to1	B	-1.1					2642.5
yano2	2to1	B	20.3055				yano2	2to1	B	3.7126					10152.7
yoshida	2to1	B	5.12239				yoshida	2to1	B	1.29808					2561.2
chino	2to1	B	4.99472				chino	2to1	B	-0.378835					2497.36
fukuda	2to1	B	5.39436				fukuda	2to1	B	-1.34317					2697.18
sawaguchi	2to1	B	11.1209				sawaguchi	2to1	B	0.0975945					5560.46
tuzinaka	2to1	B	9.36527				tuzinaka	2to1	B	1.14375					4682.63
kawasaki	2to1	F	32.86	11.0478	8.42112		kawasaki	2to1	F	-0.285	-0.314822	2.21836			16430
oda	2to1	F	14.9				oda	2to1	F	-1.54					7450
kunimura	2to1	F	14.575				kunimura	2to1	F	-1.05					7287.5
matsuoka	2to1	F	21.8				matsuoka	2to1	F	-2.49					10900
ichimiya	2to1	F	2.6				ichimiya	2to1	F	0.18					1300
hamada	2to1	F	5.235				hamada	2to1	F	-2.43					2617.5
minami	2to1	F	6.925				minami	2to1	F	-3.58					3462.5
yano1	2to1	F	5.715				yano1	2to1	F	1.46					2857.5
yano2	2to1	F	16.9193				yano2	2to1	F	5.49338					8459.63
yoshida	2to1	F	5.33324				yoshida	2to1	F	1.69298					2666.62
chino	2to1	F	4.99838				chino	2to1	F	-0.114733					2499.19
fukuda	2to1	F	5.80633				fukuda	2to1	F	-0.394953					2903.17
sawaguchi	2to1	F	10.5601				sawaguchi	2to1	F	-0.127559					5280.06
tuzinaka	2to1	F	6.44243				tuzinaka	2to1	F	-1.22162					3221.21
kawasaki	2to1	L	36.39	12.6721	9.65379		kawasaki	2to1	L	10.08	1.13319	3.19532			18195
oda	2to1	L	13.79				oda	2to1	L	-1.09					6895
kunimura	2to1	L	15.485				kunimura	2to1	L	-0.895					7742.5
matsuoka	2to1	L	29.015				matsuoka	2to1	L	2.69					14507.5
ichimiya	2to1	L	3.05				ichimiya	2to1	L	0.545					1525
hamada	2to1	L	11.105				hamada	2to1	L	-1.14					5552.5
minami	2to1	L	7.935				minami	2to1	L	-3.82					3967.5
yano1	2to1	L	6.075				yano1	2to1	L	1.685					3037.5
yano2	2to1	L	18.2426				yano2	2to1	L	3.87853					9121.28
yoshida	2to1	L	4.921				yoshida	2to1	L	0.792559					2460.5
chino	2to1	L	4.91487				chino	2to1	L	0.034485					2457.44
fukuda	2to1	L	5.8443				fukuda	2to1	L	0.187001					2922.15
sawaguchi	2to1	L	11.5027				sawaguchi	2to1	L	0.792773					5751.34
tuzinaka	2to1	L	9.13962				tuzinaka	2to1	L	2.12437					4569.81
kawasaki	2to1	N	30.22	12.2639	9.06661		kawasaki	2to1	N	4.23	0.0507285	2.05349			15110
oda	2to1	N	16.315				oda	2to1	N	-1.54					8157.5
kunimura	2to1	N	9.5				kunimura	2to1	N	-2.66					4750
matsuoka	2to1	N	32.75				matsuoka	2to1	N	2.145					16375
ichimiya	2to1	N	2.425				ichimiya	2to1	N	0.03					1212.5
hamada	2to1	N	9.14				hamada	2to1	N	-3.655					4570
minami	2to1	N	10.77				minami	2to1	N	1.44					5385
yano1	2to1	N	7.44				yano1	2to1	N	-0.31					3720
yano2	2to1	N	16.8892				yano2	2to1	N	-1.68525					8444.6
yoshida	2to1	N	5.77454				yoshida	2to1	N	1.64275					2887.27
chino	2to1	N	5.81204				chino	2to1	N	0.988524					2906.02
fukuda	2to1	N	5.56741				fukuda	2to1	N	-0.193907					2783.7
sawaguchi	2to1	N	11.2307				sawaguchi	2to1	N	0.768356					5615.35
tuzinaka	2to1	N	7.8611				tuzinaka	2to1	N	-0.49027					3930.55
kawasaki	2to1	R	35.13	12.2094	9.68562		kawasaki	2to1	R	2.195	0.926239	3.16016			17565
oda	2to1	R	12.54				oda	2to1	R	-4.435					6270
kunimura	2to1	R	16.47				kunimura	2to1	R	3.09					8235
matsuoka	2to1	R	29.635				matsuoka	2to1	R	5.035					14817.5
ichimiya	2to1	R	2.28				ichimiya	2to1	R	-0.05					1140
hamada	2to1	R	8.755				hamada	2to1	R	0.25					4377.5
minami	2to1	R	7.965				minami	2to1	R	-4.085					3982.5
yano1	2to1	R	7.605				yano1	2to1	R	2.905					3802.5
yano2	2to1	R	17.721				yano2	2to1	R	7.41606					8860.52
yoshida	2to1	R	4.05153				yoshida	2to1	R	1.04869					2025.77
chino	2to1	R	5.11087				chino	2to1	R	-0.440502					2555.43
fukuda	2to1	R	5.12962				fukuda	2to1	R	-0.506098					2564.81
sawaguchi	2to1	R	11.2456				sawaguchi	2to1	R	0.802767					5622.82
tuzinaka	2to1	R	7.29336				tuzinaka	2to1	R	-0.258574					3646.68
kawasaki	1to0	B	29.08	12.3758	8.47808		kawasaki	1to0	B	4.03	0.441278	2.10983			14540
oda	1to0	B	15.77				oda	1to0	B	-0.585					7885
kunimura	1to0	B	12.68				kunimura	1to0	B	-3.905					6340
matsuoka	1to0	B	30.635				matsuoka	1to0	B	0.17					15317.5
ichimiya	1to0	B	3.485				ichimiya	1to0	B	1					1742.5
hamada	1to0	B	13.66				hamada	1to0	B	4.445					6830
minami	1to0	B	10.53				minami	1to0	B	1.76					5265
yano1	1to0	B	6.4				yano1	1to0	B	0.015					3200
yano2	1to0	B	15.7754				yano2	1to0	B	-0.817514					7887.68
yoshida	1to0	B	4.88293				yoshida	1to0	B	1.05862					2441.46
chino	1to0	B	5.04774				chino	1to0	B	-0.325816					2523.87
fukuda	1to0	B	5.52525				fukuda	1to0	B	-1.21229					2762.62
sawaguchi	1to0	B	12.1216				sawaguchi	1to0	B	1.09832					6060.82
tuzinaka	1to0	B	7.66808				tuzinaka	1to0	B	-0.553428					3834.04
kawasaki	1to0	F	31.22	10.7476	8.47677		kawasaki	1to0	F	-1.925	-0.615074	1.6521			15610
oda	1to0	F	15.28				oda	1to0	F	-1.16					7640
kunimura	1to0	F	14.61				kunimura	1to0	F	-1.015					7305
matsuoka	1to0	F	24.7				matsuoka	1to0	F	0.41					12350
ichimiya	1to0	F	2.485				ichimiya	1to0	F	0.065					1242.5
hamada	1to0	F	3.855				hamada	1to0	F	-3.81					1927.5
minami	1to0	F	7.725				minami	1to0	F	-2.78					3862.5
yano1	1to0	F	4.38				yano1	1to0	F	0.125					2190
yano2	1to0	F	13.4256				yano2	1to0	F	1.99968					6712.78
yoshida	1to0	F	5.28197				yoshida	1to0	F	1.64171					2640.99
chino	1to0	F	5.07833				chino	1to0	F	-0.0347815					2539.17
fukuda	1to0	F	6.19974				fukuda	1to0	F	-0.00154577					3099.87
sawaguchi	1to0	F	10.911				sawaguchi	1to0	F	0.223373					5455.52
tuzinaka	1to0	F	5.31458				tuzinaka	1to0	F	-2.34947					2657.29
kawasaki	1to0	L	36.245	12.9736	9.61367		kawasaki	1to0	L	9.935	1.43468	3.32527			18122.5
oda	1to0	L	16.68				oda	1to0	L	1.8					8340
kunimura	1to0	L	14.41				kunimura	1to0	L	-1.97					7205
matsuoka	1to0	L	29.52				matsuoka	1to0	L	3.195					14760
ichimiya	1to0	L	3.29				ichimiya	1to0	L	0.785					1645
hamada	1to0	L	11.375				hamada	1to0	L	-0.87					5687.5
minami	1to0	L	7.86				minami	1to0	L	-3.895					3930
yano1	1to0	L	8.67				yano1	1to0	L	4.28					4335
yano2	1to0	L	18.5232				yano2	1to0	L	4.15917					9261.6
yoshida	1to0	L	6.04333				yoshida	1to0	L	1.91489					3021.67
chino	1to0	L	4.77755				chino	1to0	L	-0.102838					2388.78
fukuda	1to0	L	5.82198				fukuda	1to0	L	0.164687					2910.99
sawaguchi	1to0	L	10.593				sawaguchi	1to0	L	-0.116887					5296.51
tuzinaka	1to0	L	7.82177				tuzinaka	1to0	L	0.806528					3910.89
kawasaki	1to0	N	34.565	11.9553	9.15382		kawasaki	1to0	N	8.575	-0.257925	3.50983			17282.5
oda	1to0	N	13.915				oda	1to0	N	-3.94					6957.5
kunimura	1to0	N	8.68				kunimura	1to0	N	-3.48					4340
matsuoka	1to0	N	29.385				matsuoka	1to0	N	-1.22					14692.5
ichimiya	1to0	N	2.53				ichimiya	1to0	N	0.135					1265
hamada	1to0	N	8.41				hamada	1to0	N	-4.385					4205
minami	1to0	N	11.205				minami	1to0	N	1.875					5602.5
yano1	1to0	N	6.775				yano1	1to0	N	-0.975					3387.5
yano2	1to0	N	13.9128				yano2	1to0	N	-4.66162					6956.41
yoshida	1to0	N	7.16949				yoshida	1to0	N	3.0377					3584.74
chino	1to0	N	5.09738				chino	1to0	N	0.273868					2548.69
fukuda	1to0	N	5.6621				fukuda	1to0	N	-0.0992138					2831.05
sawaguchi	1to0	N	12.2896				sawaguchi	1to0	N	1.82723					6144.79
tuzinaka	1to0	N	7.77747				tuzinaka	1to0	N	-0.573901					3888.74
kawasaki	1to0	R	34.82	12.0461	8.77479		kawasaki	1to0	R	1.885	0.762868	2.53865			17410
oda	1to0	R	18.82				oda	1to0	R	1.845					9410
kunimura	1to0	R	12.785				kunimura	1to0	R	-0.595					6392.5
matsuoka	1to0	R	21.435				matsuoka	1to0	R	-3.165					10717.5
ichimiya	1to0	R	2.735				ichimiya	1to0	R	0.405					1367.5
hamada	1to0	R	7.97				hamada	1to0	R	-0.535					3985
minami	1to0	R	11.97				minami	1to0	R	-0.08					5985
yano1	1to0	R	5.52				yano1	1to0	R	0.82					2760
yano2	1to0	R	18.4466				yano2	1to0	R	8.14158					9223.28
yoshida	1to0	R	5.3404				yoshida	1to0	R	2.33755					2670.2
chino	1to0	R	5.89891				chino	1to0	R	0.347535					2949.45
fukuda	1to0	R	5.10979				fukuda	1to0	R	-0.525932					2554.9
sawaguchi	1to0	R	11.1503				sawaguchi	1to0	R	0.707435					5575.15
tuzinaka	1to0	R	6.64392				tuzinaka	1to0	R	-0.908014					3321.96

## Sheet: TA(Lt) AU
raw data							normalized data
subs	time	direction	EMGamp				subs	time	direction	TA(Lt)
kawasaki	5to4	B	2.385	3.48193	1.52652		kawasaki	5to4	B	0					1192.5
oda	5to4	B	6.055				oda	5to4	B	0					3027.5
kunimura	5to4	B	2.035				kunimura	5to4	B	0					1017.5
matsuoka	5to4	B	2.62				matsuoka	5to4	B	0					1310
ichimiya	5to4	B	2.95				ichimiya	5to4	B	0					1475
hamada	5to4	B	1.88				hamada	5to4	B	0					940
minami	5to4	B	5.98				minami	5to4	B	0					2990
yano1	5to4	B	2.89				yano1	5to4	B	0					1445
yano2	5to4	B	3.20758				yano2	5to4	B	0					1603.79
yoshida	5to4	B	3.44061				yoshida	5to4	B	0					1720.3
chino	5to4	B	2.0623				chino	5to4	B	0					1031.15
fukuda	5to4	B	2.65983				fukuda	5to4	B	0					1329.91
sawaguchi	5to4	B	5.9544				sawaguchi	5to4	B	0					2977.2
tuzinaka	5to4	B	4.62734				tuzinaka	5to4	B	0					2313.67
kawasaki	5to4	F	2.405	3.24539	1.97003		kawasaki	5to4	F	0					1202.5
oda	5to4	F	5.855				oda	5to4	F	0					2927.5
kunimura	5to4	F	1.865				kunimura	5to4	F	0					932.5
matsuoka	5to4	F	2.73				matsuoka	5to4	F	0					1365
ichimiya	5to4	F	1.99				ichimiya	5to4	F	0					995
hamada	5to4	F	2.77				hamada	5to4	F	0					1385
minami	5to4	F	5.655				minami	5to4	F	0					2827.5
yano1	5to4	F	4.5				yano1	5to4	F	0					2250
yano2	5to4	F	-1.45851				yano2	5to4	F	0					-729.255
yoshida	5to4	F	3.42543				yoshida	5to4	F	0					1712.71
chino	5to4	F	2.15716				chino	5to4	F	0					1078.58
fukuda	5to4	F	3.25406				fukuda	5to4	F	0					1627.03
sawaguchi	5to4	F	5.86251				sawaguchi	5to4	F	0					2931.26
tuzinaka	5to4	F	4.42481				tuzinaka	5to4	F	0					2212.41
kawasaki	5to4	L	2.355	3.60182	1.47365		kawasaki	5to4	L	0					1177.5
oda	5to4	L	5.655				oda	5to4	L	0					2827.5
kunimura	5to4	L	3.025				kunimura	5to4	L	0					1512.5
matsuoka	5to4	L	2.83				matsuoka	5to4	L	0					1415
ichimiya	5to4	L	1.915				ichimiya	5to4	L	0					957.5
hamada	5to4	L	2.68				hamada	5to4	L	0					1340
minami	5to4	L	5.87				minami	5to4	L	0					2935
yano1	5to4	L	3.25				yano1	5to4	L	0					1625
yano2	5to4	L	3.31633				yano2	5to4	L	0					1658.16
yoshida	5to4	L	3.78129				yoshida	5to4	L	0					1890.65
chino	5to4	L	2.01989				chino	5to4	L	0					1009.95
fukuda	5to4	L	2.7608				fukuda	5to4	L	0					1380.4
sawaguchi	5to4	L	6.52371				sawaguchi	5to4	L	0					3261.85
tuzinaka	5to4	L	4.44344				tuzinaka	5to4	L	0					2221.72
kawasaki	5to4	N	2.29	3.36488	1.42765		kawasaki	5to4	N	0					1145
oda	5to4	N	5.54				oda	5to4	N	0					2770
kunimura	5to4	N	1.98				kunimura	5to4	N	0					990
matsuoka	5to4	N	2.56				matsuoka	5to4	N	0					1280
ichimiya	5to4	N	1.785				ichimiya	5to4	N	0					892.5
hamada	5to4	N	2.095				hamada	5to4	N	0					1047.5
minami	5to4	N	5.79				minami	5to4	N	0					2895
yano1	5to4	N	3.155				yano1	5to4	N	0					1577.5
yano2	5to4	N	3.25184				yano2	5to4	N	0					1625.92
yoshida	5to4	N	3.17049				yoshida	5to4	N	0					1585.24
chino	5to4	N	2.02441				chino	5to4	N	0					1012.21
fukuda	5to4	N	3.43953				fukuda	5to4	N	0					1719.77
sawaguchi	5to4	N	5.61396				sawaguchi	5to4	N	0					2806.98
tuzinaka	5to4	N	4.41315				tuzinaka	5to4	N	0					2206.57
kawasaki	5to4	R	2.44	3.77974	1.75972		kawasaki	5to4	R	0					1220
oda	5to4	R	7.22				oda	5to4	R	0					3610
kunimura	5to4	R	2.485				kunimura	5to4	R	0					1242.5
matsuoka	5to4	R	2.515				matsuoka	5to4	R	0					1257.5
ichimiya	5to4	R	1.895				ichimiya	5to4	R	0					947.5
hamada	5to4	R	3				hamada	5to4	R	0					1500
minami	5to4	R	5.785				minami	5to4	R	0					2892.5
yano1	5to4	R	2.985				yano1	5to4	R	0					1492.5
yano2	5to4	R	3.51727				yano2	5to4	R	0					1758.63
yoshida	5to4	R	4.55816				yoshida	5to4	R	0					2279.08
chino	5to4	R	1.94822				chino	5to4	R	0					974.11
fukuda	5to4	R	3.65971				fukuda	5to4	R	0					1829.86
sawaguchi	5to4	R	7.01717				sawaguchi	5to4	R	0					3508.58
tuzinaka	5to4	R	3.89087				tuzinaka	5to4	R	0					1945.44
kawasaki	4to3	B	3.015	3.73775	1.84974		kawasaki	4to3	B	0.63	0.255815	0.733518			1507.5
oda	4to3	B	7.9				oda	4to3	B	1.845					3950
kunimura	4to3	B	2.105				kunimura	4to3	B	0.07					1052.5
matsuoka	4to3	B	2.565				matsuoka	4to3	B	-0.055					1282.5
ichimiya	4to3	B	1.68				ichimiya	4to3	B	-1.27					840
hamada	4to3	B	2.56				hamada	4to3	B	0.68					1280
minami	4to3	B	5.955				minami	4to3	B	-0.025					2977.5
yano1	4to3	B	3.16				yano1	4to3	B	0.27					1580
yano2	4to3	B	3.13871				yano2	4to3	B	-0.0688743					1569.35
yoshida	4to3	B	3.12859				yoshida	4to3	B	-0.31202					1564.29
chino	4to3	B	2.02143				chino	4to3	B	-0.0408634					1010.72
fukuda	4to3	B	3.94652				fukuda	4to3	B	1.28669					1973.26
sawaguchi	4to3	B	6.36363				sawaguchi	4to3	B	0.409228					3181.81
tuzinaka	4to3	B	4.78959				tuzinaka	4to3	B	0.162243					2394.79
kawasaki	4to3	F	3.335	3.76712	1.70043		kawasaki	4to3	F	0.93	0.521727	1.3252			1667.5
oda	4to3	F	6.985				oda	4to3	F	1.13					3492.5
kunimura	4to3	F	1.965				kunimura	4to3	F	0.1					982.5
matsuoka	4to3	F	2.64				matsuoka	4to3	F	-0.09					1320
ichimiya	4to3	F	1.935				ichimiya	4to3	F	-0.055					967.5
hamada	4to3	F	2.5				hamada	4to3	F	-0.27					1250
minami	4to3	F	5.805				minami	4to3	F	0.15					2902.5
yano1	4to3	F	3.2				yano1	4to3	F	-1.3					1600
yano2	4to3	F	3.16199				yano2	4to3	F	4.6205					1580.99
yoshida	4to3	F	3.99202				yoshida	4to3	F	0.566589					1996.01
chino	4to3	F	2.08967				chino	4to3	F	-0.0674962					1044.83
fukuda	4to3	F	3.61306				fukuda	4to3	F	0.358995					1806.53
sawaguchi	4to3	F	6.73458				sawaguchi	4to3	F	0.872067					3367.29
tuzinaka	4to3	F	4.78333				tuzinaka	4to3	F	0.35852					2391.67
kawasaki	4to3	L	3.055	3.99295	1.9157		kawasaki	4to3	L	0.7	0.39113	0.667472			1527.5
oda	4to3	L	6.55				oda	4to3	L	0.895					3275
kunimura	4to3	L	2.71				kunimura	4to3	L	-0.315					1355
matsuoka	4to3	L	2.86				matsuoka	4to3	L	0.03					1430
ichimiya	4to3	L	1.805				ichimiya	4to3	L	-0.11					902.5
hamada	4to3	L	3.125				hamada	4to3	L	0.445					1562.5
minami	4to3	L	5.885				minami	4to3	L	0.015					2942.5
yano1	4to3	L	3.91				yano1	4to3	L	0.66					1955
yano2	4to3	L	3.2151				yano2	4to3	L	-0.10123					1607.55
yoshida	4to3	L	3.52986				yoshida	4to3	L	-0.251434					1764.93
chino	4to3	L	2.05997				chino	4to3	L	0.040079					1029.98
fukuda	4to3	L	3.56054				fukuda	4to3	L	0.799734					1780.27
sawaguchi	4to3	L	8.75828				sawaguchi	4to3	L	2.23457					4379.14
tuzinaka	4to3	L	4.87755				tuzinaka	4to3	L	0.434104					2438.77
kawasaki	4to3	N	3.19	3.60257	1.57497		kawasaki	4to3	N	0.9	0.237682	0.361045			1595
oda	4to3	N	6.305				oda	4to3	N	0.765					3152.5
kunimura	4to3	N	1.895				kunimura	4to3	N	-0.085					947.5
matsuoka	4to3	N	2.475				matsuoka	4to3	N	-0.085					1237.5
ichimiya	4to3	N	1.775				ichimiya	4to3	N	-0.01					887.5
hamada	4to3	N	2.03				hamada	4to3	N	-0.065					1015
minami	4to3	N	5.84				minami	4to3	N	0.05					2920
yano1	4to3	N	3.545				yano1	4to3	N	0.39					1772.5
yano2	4to3	N	3.02272				yano2	4to3	N	-0.229118					1511.36
yoshida	4to3	N	3.70515				yoshida	4to3	N	0.534662					1852.57
chino	4to3	N	2.16993				chino	4to3	N	0.14552					1084.97
fukuda	4to3	N	3.92106				fukuda	4to3	N	0.48153					1960.53
sawaguchi	4to3	N	6.18343				sawaguchi	4to3	N	0.569471					3091.72
tuzinaka	4to3	N	4.37863				tuzinaka	4to3	N	-0.0345171					2189.32
kawasaki	4to3	R	3.155	3.90278	1.89248		kawasaki	4to3	R	0.715	0.123035	0.607912			1577.5
oda	4to3	R	7.88				oda	4to3	R	0.66					3940
kunimura	4to3	R	2.33				kunimura	4to3	R	-0.155					1165
matsuoka	4to3	R	2.53				matsuoka	4to3	R	0.015					1265
ichimiya	4to3	R	1.865				ichimiya	4to3	R	-0.03					932.5
hamada	4to3	R	2.85				hamada	4to3	R	-0.15					1425
minami	4to3	R	5.55				minami	4to3	R	-0.235					2775
yano1	4to3	R	3.3				yano1	4to3	R	0.315					1650
yano2	4to3	R	3.54907				yano2	4to3	R	0.0318022					1774.53
yoshida	4to3	R	3.10692				yoshida	4to3	R	-1.45123					1553.46
chino	4to3	R	2.03741				chino	4to3	R	0.0891944					1018.71
fukuda	4to3	R	4.89012				fukuda	4to3	R	1.23041					2445.06
sawaguchi	4to3	R	7.39326				sawaguchi	4to3	R	0.376091					3696.63
tuzinaka	4to3	R	4.2021				tuzinaka	4to3	R	0.311226					2101.05
kawasaki	3to2	B	2.895	3.92846	1.94898		kawasaki	3to2	B	0.51	0.446531	0.999438			1447.5
oda	3to2	B	7.795				oda	3to2	B	1.74					3897.5
kunimura	3to2	B	1.99				kunimura	3to2	B	-0.045					995
matsuoka	3to2	B	2.6				matsuoka	3to2	B	-0.02					1300
ichimiya	3to2	B	1.775				ichimiya	3to2	B	-1.175					887.5
hamada	3to2	B	2.385				hamada	3to2	B	0.505					1192.5
minami	3to2	B	6.245				minami	3to2	B	0.265					3122.5
yano1	3to2	B	2.95				yano1	3to2	B	0.06					1475
yano2	3to2	B	3.45786				yano2	3to2	B	0.25028					1728.93
yoshida	3to2	B	3.64375				yoshida	3to2	B	0.203147					1821.88
chino	3to2	B	2.16866				chino	3to2	B	0.10636					1084.33
fukuda	3to2	B	5.87496				fukuda	3to2	B	3.21513					2937.48
sawaguchi	3to2	B	6.52003				sawaguchi	3to2	B	0.565628					3260.01
tuzinaka	3to2	B	4.69822				tuzinaka	3to2	B	0.0708815					2349.11
kawasaki	3to2	F	2.9	4.22729	2.20986		kawasaki	3to2	F	0.495	0.981902	1.6958			1450
oda	3to2	F	7.545				oda	3to2	F	1.69					3772.5
kunimura	3to2	F	1.86				kunimura	3to2	F	-0.005					930
matsuoka	3to2	F	2.65				matsuoka	3to2	F	-0.08					1325
ichimiya	3to2	F	1.94				ichimiya	3to2	F	-0.05					970
hamada	3to2	F	2.915				hamada	3to2	F	0.145					1457.5
minami	3to2	F	6.34				minami	3to2	F	0.685					3170
yano1	3to2	F	3.675				yano1	3to2	F	-0.825					1837.5
yano2	3to2	F	3.16929				yano2	3to2	F	4.6278					1584.65
yoshida	3to2	F	3.69269				yoshida	3to2	F	0.267262					1846.35
chino	3to2	F	2.10017				chino	3to2	F	-0.0569905					1050.09
fukuda	3to2	F	7.97678				fukuda	3to2	F	4.72272					3988.39
sawaguchi	3to2	F	7.4457				sawaguchi	3to2	F	1.58318					3722.85
tuzinaka	3to2	F	4.97247				tuzinaka	3to2	F	0.547654					2486.23
kawasaki	3to2	L	2.83	4.10099	1.90225		kawasaki	3to2	L	0.475	0.499169	0.831174			1415
oda	3to2	L	6.645				oda	3to2	L	0.99					3322.5
kunimura	3to2	L	2.725				kunimura	3to2	L	-0.3					1362.5
matsuoka	3to2	L	2.56				matsuoka	3to2	L	-0.27					1280
ichimiya	3to2	L	1.895				ichimiya	3to2	L	-0.02					947.5
hamada	3to2	L	2.735				hamada	3to2	L	0.055					1367.5
minami	3to2	L	5.71				minami	3to2	L	-0.16					2855
yano1	3to2	L	5				yano1	3to2	L	1.75					2500
yano2	3to2	L	3.09295				yano2	3to2	L	-0.223379					1546.48
yoshida	3to2	L	4.60776				yoshida	3to2	L	0.826463					2303.88
chino	3to2	L	2.00083				chino	3to2	L	-0.0190627					1000.41
fukuda	3to2	L	4.71501				fukuda	3to2	L	1.95421					2357.5
sawaguchi	3to2	L	8.38162				sawaguchi	3to2	L	1.85791					4190.81
tuzinaka	3to2	L	4.51567				tuzinaka	3to2	L	0.0722298					2257.84
kawasaki	3to2	N	2.64	3.7115	1.69485		kawasaki	3to2	N	0.35	0.346621	0.443229			1320
oda	3to2	N	6.725				oda	3to2	N	1.185					3362.5
kunimura	3to2	N	1.965				kunimura	3to2	N	-0.015					982.5
matsuoka	3to2	N	2.65				matsuoka	3to2	N	0.09					1325
ichimiya	3to2	N	1.795				ichimiya	3to2	N	0.01					897.5
hamada	3to2	N	2.275				hamada	3to2	N	0.18					1137.5
minami	3to2	N	6.445				minami	3to2	N	0.655					3222.5
yano1	3to2	N	3.115				yano1	3to2	N	-0.04					1557.5
yano2	3to2	N	3.31917				yano2	3to2	N	0.0673301					1659.58
yoshida	3to2	N	3.69379				yoshida	3to2	N	0.523303					1846.89
chino	3to2	N	2.09626				chino	3to2	N	0.0718492					1048.13
fukuda	3to2	N	4.80442				fukuda	3to2	N	1.36489					2402.21
sawaguchi	3to2	N	5.87867				sawaguchi	3to2	N	0.264703					2939.33
tuzinaka	3to2	N	4.55876				tuzinaka	3to2	N	0.145612					2279.38
kawasaki	3to2	R	2.935	4.3897	2.31371		kawasaki	3to2	R	0.495	0.609956	1.13855			1467.5
oda	3to2	R	8.945				oda	3to2	R	1.725					4472.5
kunimura	3to2	R	2.185				kunimura	3to2	R	-0.3					1092.5
matsuoka	3to2	R	2.605				matsuoka	3to2	R	0.09					1302.5
ichimiya	3to2	R	2.03				ichimiya	3to2	R	0.135					1015
hamada	3to2	R	3.33				hamada	3to2	R	0.33					1665
minami	3to2	R	6.46				minami	3to2	R	0.675					3230
yano1	3to2	R	3.355				yano1	3to2	R	0.37					1677.5
yano2	3to2	R	3.7474				yano2	3to2	R	0.230135					1873.7
yoshida	3to2	R	3.4178				yoshida	3to2	R	-1.14035					1708.9
chino	3to2	R	2.32192				chino	3to2	R	0.3737					1160.96
fukuda	3to2	R	7.54085				fukuda	3to2	R	3.88114					3770.43
sawaguchi	3to2	R	7.67635				sawaguchi	3to2	R	0.659181					3838.17
tuzinaka	3to2	R	4.90645				tuzinaka	3to2	R	1.01558					2453.23
kawasaki	2to1	B	2.765	4.09681	2.34261		kawasaki	2to1	B	0.38	0.614879	1.33509			1382.5
oda	2to1	B	9.82				oda	2to1	B	3.765					4910
kunimura	2to1	B	1.995				kunimura	2to1	B	-0.04					997.5
matsuoka	2to1	B	2.455				matsuoka	2to1	B	-0.165					1227.5
ichimiya	2to1	B	1.77				ichimiya	2to1	B	-1.18					885
hamada	2to1	B	2.025				hamada	2to1	B	0.145					1012.5
minami	2to1	B	6.43				minami	2to1	B	0.45					3215
yano1	2to1	B	3.425				yano1	2to1	B	0.535					1712.5
yano2	2to1	B	3.87143				yano2	2to1	B	0.663843					1935.71
yoshida	2to1	B	3.40199				yoshida	2to1	B	-0.0386153					1701
chino	2to1	B	2.1993				chino	2to1	B	0.137009					1099.65
fukuda	2to1	B	6.04019				fukuda	2to1	B	3.38036					3020.1
sawaguchi	2to1	B	6.52612				sawaguchi	2to1	B	0.571721					3263.06
tuzinaka	2to1	B	4.63133				tuzinaka	2to1	B	0.0039853					2315.66
kawasaki	2to1	F	2.8	4.43198	2.3356		kawasaki	2to1	F	0.395	1.18659	1.71153			1400
oda	2to1	F	9.235				oda	2to1	F	3.38					4617.5
kunimura	2to1	F	1.865				kunimura	2to1	F	0					932.5
matsuoka	2to1	F	2.555				matsuoka	2to1	F	-0.175					1277.5
ichimiya	2to1	F	1.87				ichimiya	2to1	F	-0.12					935
hamada	2to1	F	4.01				hamada	2to1	F	1.24					2005
minami	2to1	F	6.67				minami	2to1	F	1.015					3335
yano1	2to1	F	3.565				yano1	2to1	F	-0.935					1782.5
yano2	2to1	F	3.46067				yano2	2to1	F	4.91918					1730.34
yoshida	2to1	F	4.20725				yoshida	2to1	F	0.781818					2103.62
chino	2to1	F	2.23527				chino	2to1	F	0.0781092					1117.64
fukuda	2to1	F	7.13496				fukuda	2to1	F	3.8809					3567.48
sawaguchi	2to1	F	7.45474				sawaguchi	2to1	F	1.59223					3727.37
tuzinaka	2to1	F	4.98489				tuzinaka	2to1	F	0.560074					2492.44
kawasaki	2to1	L	3.59	4.23665	1.89795		kawasaki	2to1	L	1.235	0.634826	0.974983			1795
oda	2to1	L	7.905				oda	2to1	L	2.25					3952.5
kunimura	2to1	L	2.66				kunimura	2to1	L	-0.365					1330
matsuoka	2to1	L	2.59				matsuoka	2to1	L	-0.24					1295
ichimiya	2to1	L	1.865				ichimiya	2to1	L	-0.05					932.5
hamada	2to1	L	3.7				hamada	2to1	L	1.02					1850
minami	2to1	L	5.84				minami	2to1	L	-0.03					2920
yano1	2to1	L	3.23				yano1	2to1	L	-0.02					1615
yano2	2to1	L	3.14301				yano2	2to1	L	-0.173315					1571.51
yoshida	2to1	L	5.74607				yoshida	2to1	L	1.96478					2873.04
chino	2to1	L	2.03592				chino	2to1	L	0.0160335					1017.96
fukuda	2to1	L	5.16097				fukuda	2to1	L	2.40017					2580.49
sawaguchi	2to1	L	7.22673				sawaguchi	2to1	L	0.703029					3613.37
tuzinaka	2to1	L	4.62031				tuzinaka	2to1	L	0.17687					2310.16
kawasaki	2to1	N	2.635	3.83437	1.71369		kawasaki	2to1	N	0.345	0.469486	0.701673			1317.5
oda	2to1	N	7.98				oda	2to1	N	2.44					3990
kunimura	2to1	N	3.1				kunimura	2to1	N	1.12					1550
matsuoka	2to1	N	2.56				matsuoka	2to1	N	0					1280
ichimiya	2to1	N	1.79				ichimiya	2to1	N	0.005					895
hamada	2to1	N	3.13				hamada	2to1	N	1.035					1565
minami	2to1	N	5.775				minami	2to1	N	-0.015					2887.5
yano1	2to1	N	3.05				yano1	2to1	N	-0.105					1525
yano2	2to1	N	3.46301				yano2	2to1	N	0.211172					1731.5
yoshida	2to1	N	3.29085				yoshida	2to1	N	0.12036					1645.42
chino	2to1	N	2.12164				chino	2to1	N	0.0972276					1060.82
fukuda	2to1	N	4.40284				fukuda	2to1	N	0.963315					2201.42
sawaguchi	2to1	N	5.88405				sawaguchi	2to1	N	0.270088					2942.03
tuzinaka	2to1	N	4.49879				tuzinaka	2to1	N	0.08564					2249.39
kawasaki	2to1	R	2.87	4.54595	2.82004		kawasaki	2to1	R	0.43	0.766212	1.28192			1435
oda	2to1	R	10.88				oda	2to1	R	3.66					5440
kunimura	2to1	R	2.27				kunimura	2to1	R	-0.215					1135
matsuoka	2to1	R	2.41				matsuoka	2to1	R	-0.105					1205
ichimiya	2to1	R	1.845				ichimiya	2to1	R	-0.05					922.5
hamada	2to1	R	3.555				hamada	2to1	R	0.555					1777.5
minami	2to1	R	7.405				minami	2to1	R	1.62					3702.5
yano1	2to1	R	2.82				yano1	2to1	R	-0.165					1410
yano2	2to1	R	3.44115				yano2	2to1	R	-0.0761162					1720.57
yoshida	2to1	R	3.68571				yoshida	2to1	R	-0.872447					1842.85
chino	2to1	R	2.0742				chino	2to1	R	0.125982					1037.1
fukuda	2to1	R	6.24187				fukuda	2to1	R	2.58216					3120.93
sawaguchi	2to1	R	9.01784				sawaguchi	2to1	R	2.00068					4508.92
tuzinaka	2to1	R	5.12759				tuzinaka	2to1	R	1.23672					2563.8
kawasaki	1to0	B	2.615	4.02176	2.47723		kawasaki	1to0	B	0.23	0.539829	1.46626			1307.5
oda	1to0	B	10.73				oda	1to0	B	4.675					5365
kunimura	1to0	B	1.975				kunimura	1to0	B	-0.06					987.5
matsuoka	1to0	B	2.415				matsuoka	1to0	B	-0.205					1207.5
ichimiya	1to0	B	2.015				ichimiya	1to0	B	-0.935					1007.5
hamada	1to0	B	2.205				hamada	1to0	B	0.325					1102.5
minami	1to0	B	6.515				minami	1to0	B	0.535					3257.5
yano1	1to0	B	2.92				yano1	1to0	B	0.03					1460
yano2	1to0	B	3.39024				yano2	1to0	B	0.182653					1695.12
yoshida	1to0	B	3.22859				yoshida	1to0	B	-0.212013					1614.3
chino	1to0	B	2.1708				chino	1to0	B	0.108507					1085.4
fukuda	1to0	B	5.60684				fukuda	1to0	B	2.94701					2803.42
sawaguchi	1to0	B	6.04652				sawaguchi	1to0	B	0.0921197					3023.26
tuzinaka	1to0	B	4.47167				tuzinaka	1to0	B	-0.155672					2235.84
kawasaki	1to0	F	2.72	4.67603	2.43257		kawasaki	1to0	F	0.315	1.43064	1.97149			1360
oda	1to0	F	10.825				oda	1to0	F	4.97					5412.5
kunimura	1to0	F	3.655				kunimura	1to0	F	1.79					1827.5
matsuoka	1to0	F	2.655				matsuoka	1to0	F	-0.075					1327.5
ichimiya	1to0	F	1.945				ichimiya	1to0	F	-0.045					972.5
hamada	1to0	F	6				hamada	1to0	F	3.23					3000
minami	1to0	F	6.35				minami	1to0	F	0.695					3175
yano1	1to0	F	3.08				yano1	1to0	F	-1.42					1540
yano2	1to0	F	3.83161				yano2	1to0	F	5.29012					1915.8
yoshida	1to0	F	4.23629				yoshida	1to0	F	0.810866					2118.15
chino	1to0	F	2.0535				chino	1to0	F	-0.103666					1026.75
fukuda	1to0	F	6.03809				fukuda	1to0	F	2.78403					3019.05
sawaguchi	1to0	F	7.09955				sawaguchi	1to0	F	1.23704					3549.78
tuzinaka	1to0	F	4.97536				tuzinaka	1to0	F	0.550544					2487.68
kawasaki	1to0	L	2.98	4.51271	2.56005		kawasaki	1to0	L	0.625	0.91089	1.65414			1490
oda	1to0	L	10.595				oda	1to0	L	4.94					5297.5
kunimura	1to0	L	1.985				kunimura	1to0	L	-1.04					992.5
matsuoka	1to0	L	2.56				matsuoka	1to0	L	-0.27					1280
ichimiya	1to0	L	1.925				ichimiya	1to0	L	0.01					962.5
hamada	1to0	L	3.605				hamada	1to0	L	0.925					1802.5
minami	1to0	L	5.755				minami	1to0	L	-0.115					2877.5
yano1	1to0	L	3.075				yano1	1to0	L	-0.175					1537.5
yano2	1to0	L	3.73214				yano2	1to0	L	0.415815					1866.07
yoshida	1to0	L	6.44733				yoshida	1to0	L	2.66604					3223.67
chino	1to0	L	2.08877				chino	1to0	L	0.0688753					1044.38
fukuda	1to0	L	6.07895				fukuda	1to0	L	3.31815					3039.48
sawaguchi	1to0	L	7.95216				sawaguchi	1to0	L	1.42846					3976.08
tuzinaka	1to0	L	4.39856				tuzinaka	1to0	L	-0.0448782					2199.28
kawasaki	1to0	N	3.28	4.32446	2.1323		kawasaki	1to0	N	0.99	0.959574	1.42488			1640
oda	1to0	N	9.42				oda	1to0	N	3.88					4710
kunimura	1to0	N	4.515				kunimura	1to0	N	2.535					2257.5
matsuoka	1to0	N	2.59				matsuoka	1to0	N	0.03					1295
ichimiya	1to0	N	1.85				ichimiya	1to0	N	0.065					925
hamada	1to0	N	3.145				hamada	1to0	N	1.05					1572.5
minami	1to0	N	5.94				minami	1to0	N	0.15					2970
yano1	1to0	N	2.79				yano1	1to0	N	-0.365					1395
yano2	1to0	N	3.13876				yano2	1to0	N	-0.113073					1569.38
yoshida	1to0	N	7.01448				yoshida	1to0	N	3.844					3507.24
chino	1to0	N	2.01716				chino	1to0	N	-0.00724813					1008.58
fukuda	1to0	N	4.18921				fukuda	1to0	N	0.749685					2094.61
sawaguchi	1to0	N	5.84429				sawaguchi	1to0	N	0.230328					2922.15
tuzinaka	1to0	N	4.8085				tuzinaka	1to0	N	0.395353					2404.25
kawasaki	1to0	R	2.535	5.28117	3.72765		kawasaki	1to0	R	0.095	1.50143	2.43582			1267.5
oda	1to0	R	13.97				oda	1to0	R	6.75					6985
kunimura	1to0	R	2.155				kunimura	1to0	R	-0.33					1077.5
matsuoka	1to0	R	2.75				matsuoka	1to0	R	0.235					1375
ichimiya	1to0	R	2				ichimiya	1to0	R	0.105					1000
hamada	1to0	R	8.19				hamada	1to0	R	5.19					4095
minami	1to0	R	7.125				minami	1to0	R	1.34					3562.5
yano1	1to0	R	2.71				yano1	1to0	R	-0.275					1355
yano2	1to0	R	3.24781				yano2	1to0	R	-0.269454					1623.91
yoshida	1to0	R	3.47985				yoshida	1to0	R	-1.0783					1739.93
chino	1to0	R	1.88864				chino	1to0	R	-0.0595759					944.322
fukuda	1to0	R	8.05334				fukuda	1to0	R	4.39363					4026.67
sawaguchi	1to0	R	10.3375				sawaguchi	1to0	R	3.32029					5168.73
tuzinaka	1to0	R	5.4943				tuzinaka	1to0	R	1.60342					2747.15

## Sheet: TA(Rt) AU
raw data							normalized data
subs	time	direction	EMGamp				subs	time	direction	TA(Rt)
kawasaki	5to4	B	2.625	4.99716	3.82897		kawasaki	5to4	B	0					1312.5
oda	5to4	B	3.285				oda	5to4	B	0					1642.5
kunimura	5to4	B	3.03				kunimura	5to4	B	0					1515
matsuoka	5to4	B	4.13				matsuoka	5to4	B	0					2065
ichimiya	5to4	B	6.62				ichimiya	5to4	B	0					3310
hamada	5to4	B	2.42				hamada	5to4	B	0					1210
minami	5to4	B	5.105				minami	5to4	B	0					2552.5
yano1	5to4	B	3.86				yano1	5to4	B	0					1930
yano2	5to4	B	6.92155				yano2	5to4	B	0					3460.77
yoshida	5to4	B	2.11067				yoshida	5to4	B	0					1055.33
chino	5to4	B	2.79667				chino	5to4	B	0					1398.33
fukuda	5to4	B	3.68218				fukuda	5to4	B	0					1841.09
sawaguchi	5to4	B	17.1054				sawaguchi	5to4	B	0					8552.7
tuzinaka	5to4	B	6.26878				tuzinaka	5to4	B	0					3134.39
kawasaki	5to4	F	3.8	5.05683	3.93084		kawasaki	5to4	F	0					1900
oda	5to4	F	3.625				oda	5to4	F	0					1812.5
kunimura	5to4	F	2.695				kunimura	5to4	F	0					1347.5
matsuoka	5to4	F	4.085				matsuoka	5to4	F	0					2042.5
ichimiya	5to4	F	2.435				ichimiya	5to4	F	0					1217.5
hamada	5to4	F	7.84				hamada	5to4	F	0					3920
minami	5to4	F	5.605				minami	5to4	F	0					2802.5
yano1	5to4	F	5.775				yano1	5to4	F	0					2887.5
yano2	5to4	F	3.5982				yano2	5to4	F	0					1799.1
yoshida	5to4	F	2.48581				yoshida	5to4	F	0					1242.9
chino	5to4	F	2.90547				chino	5to4	F	0					1452.73
fukuda	5to4	F	2.55761				fukuda	5to4	F	0					1278.81
sawaguchi	5to4	F	17.5062				sawaguchi	5to4	F	0					8753.11
tuzinaka	5to4	F	5.8823				tuzinaka	5to4	F	0					2941.15
kawasaki	5to4	L	3.785	5.09272	4.14492		kawasaki	5to4	L	0					1892.5
oda	5to4	L	2.52				oda	5to4	L	0					1260
kunimura	5to4	L	2.945				kunimura	5to4	L	0					1472.5
matsuoka	5to4	L	4.765				matsuoka	5to4	L	0					2382.5
ichimiya	5to4	L	2.225				ichimiya	5to4	L	0					1112.5
hamada	5to4	L	7.715				hamada	5to4	L	0					3857.5
minami	5to4	L	5.575				minami	5to4	L	0					2787.5
yano1	5to4	L	3.16				yano1	5to4	L	0					1580
yano2	5to4	L	6.60721				yano2	5to4	L	0					3303.6
yoshida	5to4	L	2.4604				yoshida	5to4	L	0					1230.2
chino	5to4	L	2.96405				chino	5to4	L	0					1482.02
fukuda	5to4	L	2.66707				fukuda	5to4	L	0					1333.53
sawaguchi	5to4	L	18.1763				sawaguchi	5to4	L	0					9088.13
tuzinaka	5to4	L	5.73316				tuzinaka	5to4	L	0					2866.58
kawasaki	5to4	N	4.85	4.97358	3.76235		kawasaki	5to4	N	0					2425
oda	5to4	N	2.815				oda	5to4	N	0					1407.5
kunimura	5to4	N	2.655				kunimura	5to4	N	0					1327.5
matsuoka	5to4	N	3.18				matsuoka	5to4	N	0					1590
ichimiya	5to4	N	2.29				ichimiya	5to4	N	0					1145
hamada	5to4	N	7.4				hamada	5to4	N	0					3700
minami	5to4	N	5.585				minami	5to4	N	0					2792.5
yano1	5to4	N	4.25				yano1	5to4	N	0					2125
yano2	5to4	N	6.3376				yano2	5to4	N	0					3168.8
yoshida	5to4	N	2.35476				yoshida	5to4	N	0					1177.38
chino	5to4	N	2.86048				chino	5to4	N	0					1430.24
fukuda	5to4	N	2.6602				fukuda	5to4	N	0					1330.1
sawaguchi	5to4	N	16.7093				sawaguchi	5to4	N	0					8354.63
tuzinaka	5to4	N	5.68289				tuzinaka	5to4	N	0					2841.44
kawasaki	5to4	R	3.27	5.04852	3.93306		kawasaki	5to4	R	0					1635
oda	5to4	R	2.965				oda	5to4	R	0					1482.5
kunimura	5to4	R	3.285				kunimura	5to4	R	0					1642.5
matsuoka	5to4	R	4.575				matsuoka	5to4	R	0					2287.5
ichimiya	5to4	R	2.7				ichimiya	5to4	R	0					1350
hamada	5to4	R	6.65				hamada	5to4	R	0					3325
minami	5to4	R	5.9				minami	5to4	R	0					2950
yano1	5to4	R	3.135				yano1	5to4	R	0					1567.5
yano2	5to4	R	8.09333				yano2	5to4	R	0					4046.67
yoshida	5to4	R	2.37836				yoshida	5to4	R	0					1189.18
chino	5to4	R	2.97062				chino	5to4	R	0					1485.31
fukuda	5to4	R	2.43499				fukuda	5to4	R	0					1217.5
sawaguchi	5to4	R	17.3058				sawaguchi	5to4	R	0					8652.9
tuzinaka	5to4	R	5.0162				tuzinaka	5to4	R	0					2508.1
kawasaki	4to3	B	3.97	5.31564	3.94212		kawasaki	4to3	B	1.345	0.318479	1.56452			1985
oda	4to3	B	4.05				oda	4to3	B	0.765					2025
kunimura	4to3	B	2.72				kunimura	4to3	B	-0.31					1360
matsuoka	4to3	B	4.19				matsuoka	4to3	B	0.06					2095
ichimiya	4to3	B	3.1				ichimiya	4to3	B	-3.52					1550
hamada	4to3	B	6.55				hamada	4to3	B	4.13					3275
minami	4to3	B	5.335				minami	4to3	B	0.23					2667.5
yano1	4to3	B	3.795				yano1	4to3	B	-0.065					1897.5
yano2	4to3	B	7.1823				yano2	4to3	B	0.260749					3591.15
yoshida	4to3	B	2.23203				yoshida	4to3	B	0.121368					1116.02
chino	4to3	B	2.87865				chino	4to3	B	0.0819798					1439.32
fukuda	4to3	B	4.2524				fukuda	4to3	B	0.570214					2126.2
sawaguchi	4to3	B	18.0079				sawaguchi	4to3	B	0.902516					9003.96
tuzinaka	4to3	B	6.15566				tuzinaka	4to3	B	-0.113123					3077.83
kawasaki	4to3	F	3.58	5.53556	4.23742		kawasaki	4to3	F	-0.22	0.478734	1.51791			1790
oda	4to3	F	4.365				oda	4to3	F	0.74					2182.5
kunimura	4to3	F	2.685				kunimura	4to3	F	-0.01					1342.5
matsuoka	4to3	F	3.79				matsuoka	4to3	F	-0.295					1895
ichimiya	4to3	F	2.91				ichimiya	4to3	F	0.475					1455
hamada	4to3	F	8.32				hamada	4to3	F	0.48					4160
minami	4to3	F	5.83				minami	4to3	F	0.225					2915
yano1	4to3	F	3.705				yano1	4to3	F	-2.07					1852.5
yano2	4to3	F	7.90606				yano2	4to3	F	4.30786					3953.03
yoshida	4to3	F	2.17723				yoshida	4to3	F	-0.308575					1088.62
chino	4to3	F	2.90561				chino	4to3	F	0.000139161					1452.8
fukuda	4to3	F	2.49253				fukuda	4to3	F	-0.0650766					1246.27
sawaguchi	4to3	F	17.9822				sawaguchi	4to3	F	0.475949					8991.08
tuzinaka	4to3	F	8.84928				tuzinaka	4to3	F	2.96698					4424.64
kawasaki	4to3	L	5.695	5.33997	4.2663		kawasaki	4to3	L	1.91	0.247247	0.782914			2847.5
oda	4to3	L	2.745				oda	4to3	L	0.225					1372.5
kunimura	4to3	L	3.02				kunimura	4to3	L	0.075					1510
matsuoka	4to3	L	3.97				matsuoka	4to3	L	-0.795					1985
ichimiya	4to3	L	2.23				ichimiya	4to3	L	0.005					1115
hamada	4to3	L	8.63				hamada	4to3	L	0.915					4315
minami	4to3	L	6.205				minami	4to3	L	0.63					3102.5
yano1	4to3	L	3.66				yano1	4to3	L	0.5					1830
yano2	4to3	L	5.06078				yano2	4to3	L	-1.54643					2530.39
yoshida	4to3	L	2.54778				yoshida	4to3	L	0.0873799					1273.89
chino	4to3	L	3.19585				chino	4to3	L	0.231802					1597.92
fukuda	4to3	L	2.90351				fukuda	4to3	L	0.236442					1451.75
sawaguchi	4to3	L	18.7319				sawaguchi	4to3	L	0.5556					9365.93
tuzinaka	4to3	L	6.16482				tuzinaka	4to3	L	0.431659					3082.41
kawasaki	4to3	N	5.585	5.12681	3.8086		kawasaki	4to3	N	0.735	0.153228	0.589855			2792.5
oda	4to3	N	3.025				oda	4to3	N	0.21					1512.5
kunimura	4to3	N	2.76				kunimura	4to3	N	0.105					1380
matsuoka	4to3	N	3.75				matsuoka	4to3	N	0.57					1875
ichimiya	4to3	N	2.32				ichimiya	4to3	N	0.03					1160
hamada	4to3	N	6.56				hamada	4to3	N	-0.84					3280
minami	4to3	N	5.61				minami	4to3	N	0.025					2805
yano1	4to3	N	4.265				yano1	4to3	N	0.015					2132.5
yano2	4to3	N	8.1008				yano2	4to3	N	1.76321					4050.4
yoshida	4to3	N	2.28922				yoshida	4to3	N	-0.0655384					1144.61
chino	4to3	N	2.81767				chino	4to3	N	-0.0428053					1408.84
fukuda	4to3	N	2.4703				fukuda	4to3	N	-0.189899					1235.15
sawaguchi	4to3	N	16.7957				sawaguchi	4to3	N	0.0863998					8397.83
tuzinaka	4to3	N	5.42672				tuzinaka	4to3	N	-0.256169					2713.36
kawasaki	4to3	R	4.61	4.91505	3.76929		kawasaki	4to3	R	1.34	-0.133477	1.05726			2305
oda	4to3	R	3.165				oda	4to3	R	0.2					1582.5
kunimura	4to3	R	2.9				kunimura	4to3	R	-0.385					1450
matsuoka	4to3	R	3.825				matsuoka	4to3	R	-0.75					1912.5
ichimiya	4to3	R	3.17				ichimiya	4to3	R	0.47					1585
hamada	4to3	R	5.715				hamada	4to3	R	-0.935					2857.5
minami	4to3	R	5.71				minami	4to3	R	-0.19					2855
yano1	4to3	R	3.92				yano1	4to3	R	0.785					1960
yano2	4to3	R	4.91916				yano2	4to3	R	-3.17417					2459.58
yoshida	4to3	R	2.33755				yoshida	4to3	R	-0.0408031					1168.78
chino	4to3	R	2.82941				chino	4to3	R	-0.141213					1414.7
fukuda	4to3	R	2.85517				fukuda	4to3	R	0.420179					1427.59
sawaguchi	4to3	R	17.3826				sawaguchi	4to3	R	0.076825					8691.32
tuzinaka	4to3	R	5.47171				tuzinaka	4to3	R	0.455509					2735.86
kawasaki	3to2	B	3.28	5.2919	3.83403		kawasaki	3to2	B	0.655	0.294739	1.54917			1640
oda	3to2	B	4.39				oda	3to2	B	1.105					2195
kunimura	3to2	B	2.79				kunimura	3to2	B	-0.24					1395
matsuoka	3to2	B	4.97				matsuoka	3to2	B	0.84					2485
ichimiya	3to2	B	2.955				ichimiya	3to2	B	-3.665					1477.5
hamada	3to2	B	6.07				hamada	3to2	B	3.65					3035
minami	3to2	B	5.28				minami	3to2	B	0.175					2640
yano1	3to2	B	3.32				yano1	3to2	B	-0.54					1660
yano2	3to2	B	8.58093				yano2	3to2	B	1.65938					4290.46
yoshida	3to2	B	2.29229				yoshida	3to2	B	0.181628					1146.15
chino	3to2	B	2.99161				chino	3to2	B	0.19494					1495.8
fukuda	3to2	B	3.88989				fukuda	3to2	B	0.207711					1944.95
sawaguchi	3to2	B	17.2192				sawaguchi	3to2	B	0.113754					8609.58
tuzinaka	3to2	B	6.05772				tuzinaka	3to2	B	-0.211068					3028.86
kawasaki	3to2	F	6.025	5.93519	4.31884		kawasaki	3to2	F	2.225	0.878363	1.30813			3012.5
oda	3to2	F	6.55				oda	3to2	F	2.925					3275
kunimura	3to2	F	2.695				kunimura	3to2	F	0					1347.5
matsuoka	3to2	F	3.63				matsuoka	3to2	F	-0.455					1815
ichimiya	3to2	F	2.555				ichimiya	3to2	F	0.12					1277.5
hamada	3to2	F	8.58				hamada	3to2	F	0.74					4290
minami	3to2	F	6.235				minami	3to2	F	0.63					3117.5
yano1	3to2	F	4.735				yano1	3to2	F	-1.04					2367.5
yano2	3to2	F	5.89095				yano2	3to2	F	2.29275					2945.48
yoshida	3to2	F	2.37385				yoshida	3to2	F	-0.111954					1186.93
chino	3to2	F	3.02273				chino	3to2	F	0.117264					1511.37
fukuda	3to2	F	2.90634				fukuda	3to2	F	0.348729					1453.17
sawaguchi	3to2	F	18.8262				sawaguchi	3to2	F	1.31994					9413.08
tuzinaka	3to2	F	9.06764				tuzinaka	3to2	F	3.18534					4533.82
kawasaki	3to2	L	6.84	5.61626	4.14299		kawasaki	3to2	L	3.055	0.523531	1.07029			3420
oda	3to2	L	2.905				oda	3to2	L	0.385					1452.5
kunimura	3to2	L	3.915				kunimura	3to2	L	0.97					1957.5
matsuoka	3to2	L	4.02				matsuoka	3to2	L	-0.745					2010
ichimiya	3to2	L	3.68				ichimiya	3to2	L	1.455					1840
hamada	3to2	L	6.875				hamada	3to2	L	-0.84					3437.5
minami	3to2	L	5.895				minami	3to2	L	0.32					2947.5
yano1	3to2	L	4.065				yano1	3to2	L	0.905					2032.5
yano2	3to2	L	5.51779				yano2	3to2	L	-1.08941					2758.9
yoshida	3to2	L	2.57766				yoshida	3to2	L	0.117267					1288.83
chino	3to2	L	3.12456				chino	3to2	L	0.160511					1562.28
fukuda	3to2	L	3.98459				fukuda	3to2	L	1.31752					1992.29
sawaguchi	3to2	L	19.1324				sawaguchi	3to2	L	0.956104					9566.19
tuzinaka	3to2	L	6.09561				tuzinaka	3to2	L	0.36245					3047.81
kawasaki	3to2	N	6.985	5.28449	3.83388		kawasaki	3to2	N	2.135	0.310906	0.780354			3492.5
oda	3to2	N	3.465				oda	3to2	N	0.65					1732.5
kunimura	3to2	N	2.725				kunimura	3to2	N	0.07					1362.5
matsuoka	3to2	N	4.845				matsuoka	3to2	N	1.665					2422.5
ichimiya	3to2	N	2.425				ichimiya	3to2	N	0.135					1212.5
hamada	3to2	N	7.215				hamada	3to2	N	-0.185					3607.5
minami	3to2	N	5.295				minami	3to2	N	-0.29					2647.5
yano1	3to2	N	3.67				yano1	3to2	N	-0.58					1835
yano2	3to2	N	7.22631				yano2	3to2	N	0.888716					3613.16
yoshida	3to2	N	2.17603				yoshida	3to2	N	-0.178728					1088.02
chino	3to2	N	3.05579				chino	3to2	N	0.195315					1527.9
fukuda	3to2	N	2.44962				fukuda	3to2	N	-0.210586					1224.81
sawaguchi	3to2	N	16.996				sawaguchi	3to2	N	0.286791					8498.02
tuzinaka	3to2	N	5.45407				tuzinaka	3to2	N	-0.228818					2727.03
kawasaki	3to2	R	8.115	5.52824	3.87769		kawasaki	3to2	R	4.845	0.479721	1.47917			4057.5
oda	3to2	R	3.62				oda	3to2	R	0.655					1810
kunimura	3to2	R	3.465				kunimura	3to2	R	0.18					1732.5
matsuoka	3to2	R	3.505				matsuoka	3to2	R	-1.07					1752.5
ichimiya	3to2	R	3.39				ichimiya	3to2	R	0.69					1695
hamada	3to2	R	5.805				hamada	3to2	R	-0.845					2902.5
minami	3to2	R	5.435				minami	3to2	R	-0.465					2717.5
yano1	3to2	R	4.145				yano1	3to2	R	1.01					2072.5
yano2	3to2	R	6.86504				yano2	3to2	R	-1.2283					3432.52
yoshida	3to2	R	2.53661				yoshida	3to2	R	0.158249					1268.3
chino	3to2	R	3.19622				chino	3to2	R	0.225605					1598.11
fukuda	3to2	R	3.29956				fukuda	3to2	R	0.864563					1649.78
sawaguchi	3to2	R	17.7133				sawaguchi	3to2	R	0.407453					8856.63
tuzinaka	3to2	R	6.30473				tuzinaka	3to2	R	1.28852					3152.36
kawasaki	2to1	B	2.575	5.29191	4.06181		kawasaki	2to1	B	-0.05	0.29475	1.4746			1287.5
oda	2to1	B	4.04				oda	2to1	B	0.755					2020
kunimura	2to1	B	2.595				kunimura	2to1	B	-0.435					1297.5
matsuoka	2to1	B	4.615				matsuoka	2to1	B	0.485					2307.5
ichimiya	2to1	B	3.3				ichimiya	2to1	B	-3.32					1650
hamada	2to1	B	5.97				hamada	2to1	B	3.55					2985
minami	2to1	B	4.975				minami	2to1	B	-0.13					2487.5
yano1	2to1	B	3.82				yano1	2to1	B	-0.04					1910
yano2	2to1	B	8.73181				yano2	2to1	B	1.81026					4365.9
yoshida	2to1	B	2.36411				yoshida	2to1	B	0.253443					1182.05
chino	2to1	B	2.96519				chino	2to1	B	0.168525					1482.6
fukuda	2to1	B	4.22514				fukuda	2to1	B	0.542959					2112.57
sawaguchi	2to1	B	18.0931				sawaguchi	2to1	B	0.987675					9046.54
tuzinaka	2to1	B	5.81742				tuzinaka	2to1	B	-0.451364					2908.71
kawasaki	2to1	F	4.025	6.09088	4.36047		kawasaki	2to1	F	0.225	1.03405	1.94568			2012.5
oda	2to1	F	6.545				oda	2to1	F	2.92					3272.5
kunimura	2to1	F	2.565				kunimura	2to1	F	-0.13					1282.5
matsuoka	2to1	F	3.775				matsuoka	2to1	F	-0.31					1887.5
ichimiya	2to1	F	2.695				ichimiya	2to1	F	0.26					1347.5
hamada	2to1	F	7.62				hamada	2to1	F	-0.22					3810
minami	2to1	F	7.75				minami	2to1	F	2.145					3875
yano1	2to1	F	4.16				yano1	2to1	F	-1.615					2080
yano2	2to1	F	9.10207				yano2	2to1	F	5.50386					4551.03
yoshida	2to1	F	2.30448				yoshida	2to1	F	-0.181329					1152.24
chino	2to1	F	2.99254				chino	2to1	F	0.0870719					1496.27
fukuda	2to1	F	6.42515				fukuda	2to1	F	3.86754					3212.57
sawaguchi	2to1	F	19.1844				sawaguchi	2to1	F	1.67821					9592.21
tuzinaka	2to1	F	6.12867				tuzinaka	2to1	F	0.246376					3064.34
kawasaki	2to1	L	9.63	5.96797	4.10738		kawasaki	2to1	L	5.845	0.875248	1.6218			4815
oda	2to1	L	3.6				oda	2to1	L	1.08					1800
kunimura	2to1	L	3.695				kunimura	2to1	L	0.75					1847.5
matsuoka	2to1	L	4.485				matsuoka	2to1	L	-0.28					2242.5
ichimiya	2to1	L	3.145				ichimiya	2to1	L	0.92					1572.5
hamada	2to1	L	7.265				hamada	2to1	L	-0.45					3632.5
minami	2to1	L	6.025				minami	2to1	L	0.45					3012.5
yano1	2to1	L	3.535				yano1	2to1	L	0.375					1767.5
yano2	2to1	L	8.73205				yano2	2to1	L	2.12484					4366.02
yoshida	2to1	L	2.36012				yoshida	2to1	L	-0.10028					1180.06
chino	2to1	L	3.08549				chino	2to1	L	0.121447					1542.75
fukuda	2to1	L	4.38973				fukuda	2to1	L	1.72266					2194.86
sawaguchi	2to1	L	18.0403				sawaguchi	2to1	L	-0.135986					9020.14
tuzinaka	2to1	L	5.56395				tuzinaka	2to1	L	-0.169215					2781.97
kawasaki	2to1	N	6.985	5.43029	3.93064		kawasaki	2to1	N	2.135	0.456706	0.841259			3492.5
oda	2to1	N	3.465				oda	2to1	N	0.65					1732.5
kunimura	2to1	N	3.145				kunimura	2to1	N	0.49					1572.5
matsuoka	2to1	N	3.705				matsuoka	2to1	N	0.525					1852.5
ichimiya	2to1	N	2.505				ichimiya	2to1	N	0.215					1252.5
hamada	2to1	N	6.95				hamada	2to1	N	-0.45					3475
minami	2to1	N	6.94				minami	2to1	N	1.355					3470
yano1	2to1	N	3.67				yano1	2to1	N	-0.58					1835
yano2	2to1	N	8.30999				yano2	2to1	N	1.97239					4155
yoshida	2to1	N	2.17109				yoshida	2to1	N	-0.183667					1085.55
chino	2to1	N	3.04165				chino	2to1	N	0.181177					1520.83
fukuda	2to1	N	2.52582				fukuda	2to1	N	-0.134385					1262.91
sawaguchi	2to1	N	17.1379				sawaguchi	2to1	N	0.428598					8568.93
tuzinaka	2to1	N	5.47266				tuzinaka	2to1	N	-0.210227					2736.33
kawasaki	2to1	R	9.29	6.06806	4.20504		kawasaki	2to1	R	6.02	1.01953	1.85529			4645
oda	2to1	R	4.49				oda	2to1	R	1.525					2245
kunimura	2to1	R	3.745				kunimura	2to1	R	0.46					1872.5
matsuoka	2to1	R	4.35				matsuoka	2to1	R	-0.225					2175
ichimiya	2to1	R	2.685				ichimiya	2to1	R	-0.015					1342.5
hamada	2to1	R	6.99				hamada	2to1	R	0.34					3495
minami	2to1	R	5.21				minami	2to1	R	-0.69					2605
yano1	2to1	R	3.73				yano1	2to1	R	0.595					1865
yano2	2to1	R	7.34951				yano2	2to1	R	-0.743829					3674.75
yoshida	2to1	R	2.37351				yoshida	2to1	R	-0.00484101					1186.76
chino	2to1	R	3.00508				chino	2to1	R	0.0344588					1502.54
fukuda	2to1	R	6.11204				fukuda	2to1	R	3.67705					3056.02
sawaguchi	2to1	R	18.916				sawaguchi	2to1	R	1.61023					9458.02
tuzinaka	2to1	R	6.70662				tuzinaka	2to1	R	1.69042					3353.31
kawasaki	1to0	B	3.74	5.53631	4.06274		kawasaki	1to0	B	1.115	0.539153	2.0268			1870
oda	1to0	B	5.81				oda	1to0	B	2.525					2905
kunimura	1to0	B	2.61				kunimura	1to0	B	-0.42					1305
matsuoka	1to0	B	4.595				matsuoka	1to0	B	0.465					2297.5
ichimiya	1to0	B	3.305				ichimiya	1to0	B	-3.315					1652.5
hamada	1to0	B	6.86				hamada	1to0	B	4.44					3430
minami	1to0	B	6.04				minami	1to0	B	0.935					3020
yano1	1to0	B	3.215				yano1	1to0	B	-0.645					1607.5
yano2	1to0	B	10.8247				yano2	1to0	B	3.90312					5412.33
yoshida	1to0	B	2.45574				yoshida	1to0	B	0.345078					1227.87
chino	1to0	B	2.91478				chino	1to0	B	0.11811					1457.39
fukuda	1to0	B	2.45676				fukuda	1to0	B	-1.22542					1228.38
sawaguchi	1to0	B	17.1827				sawaguchi	1to0	B	0.0772691					8591.34
tuzinaka	1to0	B	5.49877				tuzinaka	1to0	B	-0.77001					2749.39
kawasaki	1to0	F	4.88	6.38712	4.6166		kawasaki	1to0	F	1.08	1.33029	2.46455			2440
oda	1to0	F	6.935				oda	1to0	F	3.31					3467.5
kunimura	1to0	F	2.765				kunimura	1to0	F	0.07					1382.5
matsuoka	1to0	F	3.765				matsuoka	1to0	F	-0.32					1882.5
ichimiya	1to0	F	2.515				ichimiya	1to0	F	0.08					1257.5
hamada	1to0	F	9.13				hamada	1to0	F	1.29					4565
minami	1to0	F	9.06				minami	1to0	F	3.455					4530
yano1	1to0	F	3.025				yano1	1to0	F	-2.75					1512.5
yano2	1to0	F	11.1586				yano2	1to0	F	7.5604					5579.3
yoshida	1to0	F	2.33252				yoshida	1to0	F	-0.15329					1166.26
chino	1to0	F	2.8458				chino	1to0	F	-0.0596679					1422.9
fukuda	1to0	F	5.81193				fukuda	1to0	F	3.25432					2905.97
sawaguchi	1to0	F	19.0906				sawaguchi	1to0	F	1.58439					9545.3
tuzinaka	1to0	F	6.10518				tuzinaka	1to0	F	0.222885					3052.59
kawasaki	1to0	L	11.92	6.10642	4.70056		kawasaki	1to0	L	8.135	1.01369	2.23162			5960
oda	1to0	L	3.355				oda	1to0	L	0.835					1677.5
kunimura	1to0	L	2.66				kunimura	1to0	L	-0.285					1330
matsuoka	1to0	L	4.44				matsuoka	1to0	L	-0.325					2220
ichimiya	1to0	L	2.275				ichimiya	1to0	L	0.05					1137.5
hamada	1to0	L	7.36				hamada	1to0	L	-0.355					3680
minami	1to0	L	5.945				minami	1to0	L	0.37					2972.5
yano1	1to0	L	3.805				yano1	1to0	L	0.645					1902.5
yano2	1to0	L	9.54365				yano2	1to0	L	2.93644					4771.82
yoshida	1to0	L	2.35832				yoshida	1to0	L	-0.102075					1179.16
chino	1to0	L	3.04646				chino	1to0	L	0.0824156					1523.23
fukuda	1to0	L	4.01242				fukuda	1to0	L	1.34535					2006.21
sawaguchi	1to0	L	19.1373				sawaguchi	1to0	L	0.961072					9568.67
tuzinaka	1to0	L	5.63167				tuzinaka	1to0	L	-0.101496					2815.83
kawasaki	1to0	N	10.105	5.74313	4.05464		kawasaki	1to0	N	5.255	0.769548	1.56718			5052.5
oda	1to0	N	3.14				oda	1to0	N	0.325					1570
kunimura	1to0	N	3.325				kunimura	1to0	N	0.67					1662.5
matsuoka	1to0	N	5.075				matsuoka	1to0	N	1.895					2537.5
ichimiya	1to0	N	2.69				ichimiya	1to0	N	0.4					1345
hamada	1to0	N	6.09				hamada	1to0	N	-1.31					3045
minami	1to0	N	6.68				minami	1to0	N	1.095					3340
yano1	1to0	N	3.275				yano1	1to0	N	-0.975					1637.5
yano2	1to0	N	8.30633				yano2	1to0	N	1.96873					4153.16
yoshida	1to0	N	2.44504				yoshida	1to0	N	0.0902838					1222.52
chino	1to0	N	3.15463				chino	1to0	N	0.294155					1577.32
fukuda	1to0	N	2.96501				fukuda	1to0	N	0.304808					1482.51
sawaguchi	1to0	N	17.2902				sawaguchi	1to0	N	0.580934					8645.09
tuzinaka	1to0	N	5.86265				tuzinaka	1to0	N	0.179764					2931.32
kawasaki	1to0	R	9.985	5.92989	4.23916		kawasaki	1to0	R	6.715	0.881372	2.10873			4992.5
oda	1to0	R	3.31				oda	1to0	R	0.345					1655
kunimura	1to0	R	2.94				kunimura	1to0	R	-0.345					1470
matsuoka	1to0	R	4.97				matsuoka	1to0	R	0.395					2485
ichimiya	1to0	R	2.66				ichimiya	1to0	R	-0.04					1330
hamada	1to0	R	8.26				hamada	1to0	R	1.61					4130
minami	1to0	R	5.11				minami	1to0	R	-0.79					2555
yano1	1to0	R	2.81				yano1	1to0	R	-0.325					1405
yano2	1to0	R	6.32823				yano2	1to0	R	-1.7651					3164.12
yoshida	1to0	R	2.39905				yoshida	1to0	R	0.0206962					1199.53
chino	1to0	R	3.08102				chino	1to0	R	0.110397					1540.51
fukuda	1to0	R	5.85138				fukuda	1to0	R	3.41639					2925.69
sawaguchi	1to0	R	18.2545				sawaguchi	1to0	R	0.948737					9127.27
tuzinaka	1to0	R	7.05929				tuzinaka	1to0	R	2.04309					3529.65

## Sheet: COPx ES
raw data							normalized data
subs	time	direction	COPx				subs	time	direction	COPx
kawasaki	5to4	B	3.31451	0.718735	8.52209		kawasaki	5to4	B	0
oda	5to4	B	6.30132				oda	5to4	B	0
kunimura	5to4	B	-3.22008				kunimura	5to4	B	0
matsuoka	5to4	B	-25.9197				matsuoka	5to4	B	0
ichimiya	5to4	B	3.80941				ichimiya	5to4	B	0
hamada	5to4	B	7.03789				hamada	5to4	B	0
minami	5to4	B	4.98804				minami	5to4	B	0
yano1	5to4	B	5.66757				yano1	5to4	B	0
yano2	5to4	B	1.10528				yano2	5to4	B	0
yoshida	5to4	B	3.48869				yoshida	5to4	B	0
chino	5to4	B	2.82903				chino	5to4	B	0
fukuda	5to4	B	-0.00690594				fukuda	5to4	B	0
sawaguchi	5to4	B	6.49049				sawaguchi	5to4	B	0
tuzinaka	5to4	B	-5.82329				tuzinaka	5to4	B	0
kawasaki	5to4	F	4.71475	0.905236	7.83073		kawasaki	5to4	F	0
oda	5to4	F	6.5346				oda	5to4	F	0
kunimura	5to4	F	-1.78223				kunimura	5to4	F	0
matsuoka	5to4	F	-23.9174				matsuoka	5to4	F	0
ichimiya	5to4	F	6.00275				ichimiya	5to4	F	0
hamada	5to4	F	6.46948				hamada	5to4	F	0
minami	5to4	F	5.1846				minami	5to4	F	0
yano1	5to4	F	1.95766				yano1	5to4	F	0
yano2	5to4	F	1.75185				yano2	5to4	F	0
yoshida	5to4	F	3.3533				yoshida	5to4	F	0
chino	5to4	F	5.76967				chino	5to4	F	0
fukuda	5to4	F	-1.46422				fukuda	5to4	F	0
sawaguchi	5to4	F	1.09071				sawaguchi	5to4	F	0
tuzinaka	5to4	F	-2.99224				tuzinaka	5to4	F	0
kawasaki	5to4	L	1.56518	-0.356847	7.78419		kawasaki	5to4	L	0
oda	5to4	L	5.23734				oda	5to4	L	0
kunimura	5to4	L	-3.19639				kunimura	5to4	L	0
matsuoka	5to4	L	-25.7255				matsuoka	5to4	L	0
ichimiya	5to4	L	6.18965				ichimiya	5to4	L	0
hamada	5to4	L	4.02746				hamada	5to4	L	0
minami	5to4	L	3.17389				minami	5to4	L	0
yano1	5to4	L	-1.66791				yano1	5to4	L	0
yano2	5to4	L	-0.310631				yano2	5to4	L	0
yoshida	5to4	L	4.06012				yoshida	5to4	L	0
chino	5to4	L	1.64275				chino	5to4	L	0
fukuda	5to4	L	0.0153404				fukuda	5to4	L	0
sawaguchi	5to4	L	0.679438				sawaguchi	5to4	L	0
tuzinaka	5to4	L	-0.68655				tuzinaka	5to4	L	0
kawasaki	5to4	N	9.08152	0.467945	8.5502		kawasaki	5to4	N	0
oda	5to4	N	8.54062				oda	5to4	N	0
kunimura	5to4	N	-2.54603				kunimura	5to4	N	0
matsuoka	5to4	N	-25.5209				matsuoka	5to4	N	0
ichimiya	5to4	N	5.19922				ichimiya	5to4	N	0
hamada	5to4	N	3.41189				hamada	5to4	N	0
minami	5to4	N	3.04417				minami	5to4	N	0
yano1	5to4	N	-1.51749				yano1	5to4	N	0
yano2	5to4	N	-0.0323737				yano2	5to4	N	0
yoshida	5to4	N	9.14848				yoshida	5to4	N	0
chino	5to4	N	-0.582191				chino	5to4	N	0
fukuda	5to4	N	-0.926566				fukuda	5to4	N	0
sawaguchi	5to4	N	1.17626				sawaguchi	5to4	N	0
tuzinaka	5to4	N	-1.92536				tuzinaka	5to4	N	0
kawasaki	5to4	R	8.73692	0.912089	7.80686		kawasaki	5to4	R	0
oda	5to4	R	4.44412				oda	5to4	R	0
kunimura	5to4	R	-0.250112				kunimura	5to4	R	0
matsuoka	5to4	R	-24.7412				matsuoka	5to4	R	0
ichimiya	5to4	R	3.22316				ichimiya	5to4	R	0
hamada	5to4	R	4.94186				hamada	5to4	R	0
minami	5to4	R	4.17912				minami	5to4	R	0
yano1	5to4	R	2.57105				yano1	5to4	R	0
yano2	5to4	R	0.527689				yano2	5to4	R	0
yoshida	5to4	R	1.90539				yoshida	5to4	R	0
chino	5to4	R	5.56136				chino	5to4	R	0
fukuda	5to4	R	1.07772				fukuda	5to4	R	0
sawaguchi	5to4	R	0.854924				sawaguchi	5to4	R	0
tuzinaka	5to4	R	-0.262769				tuzinaka	5to4	R	0
kawasaki	4to3	B	7.74831	0.789175	8.69652		kawasaki	4to3	B	4.4338	0.0704407	2.03382
oda	4to3	B	5.53717				oda	4to3	B	-0.764159
kunimura	4to3	B	-3.32927				kunimura	4to3	B	-0.109194
matsuoka	4to3	B	-26.3632				matsuoka	4to3	B	-0.443496
ichimiya	4to3	B	4.94964				ichimiya	4to3	B	1.14023
hamada	4to3	B	7.71851				hamada	4to3	B	0.680617
minami	4to3	B	4.33775				minami	4to3	B	-0.650299
yano1	4to3	B	1.54977				yano1	4to3	B	-4.1178
yano2	4to3	B	-0.043076				yano2	4to3	B	-1.14835
yoshida	4to3	B	5.79538				yoshida	4to3	B	2.30668
chino	4to3	B	0.705372				chino	4to3	B	-2.12366
fukuda	4to3	B	0.8979				fukuda	4to3	B	0.904806
sawaguchi	4to3	B	5.95515				sawaguchi	4to3	B	-0.535338
tuzinaka	4to3	B	-4.41096				tuzinaka	4to3	B	1.41233
kawasaki	4to3	F	8.33227	1.26708	8.3155		kawasaki	4to3	F	3.61753	0.361839	1.88682
oda	4to3	F	5.73304				oda	4to3	F	-0.801555
kunimura	4to3	F	-4.109				kunimura	4to3	F	-2.32677
matsuoka	4to3	F	-24.5573				matsuoka	4to3	F	-0.639983
ichimiya	4to3	F	8.30247				ichimiya	4to3	F	2.29972
hamada	4to3	F	6.95402				hamada	4to3	F	0.48454
minami	4to3	F	5.21846				minami	4to3	F	0.0338581
yano1	4to3	F	0.798226				yano1	4to3	F	-1.15943
yano2	4to3	F	2.53039				yano2	4to3	F	0.778542
yoshida	4to3	F	6.09523				yoshida	4to3	F	2.74193
chino	4to3	F	2.88962				chino	4to3	F	-2.88005
fukuda	4to3	F	-0.563725				fukuda	4to3	F	0.900495
sawaguchi	4to3	F	0.997098				sawaguchi	4to3	F	-0.0936156
tuzinaka	4to3	F	-0.8817				tuzinaka	4to3	F	2.11054
kawasaki	4to3	L	4.70197	-0.199314	8.73418		kawasaki	4to3	L	3.1368	0.157533	1.80466
oda	4to3	L	5.76225				oda	4to3	L	0.524915
kunimura	4to3	L	-4.12324				kunimura	4to3	L	-0.926844
matsuoka	4to3	L	-27.7975				matsuoka	4to3	L	-2.07192
ichimiya	4to3	L	5.6827				ichimiya	4to3	L	-0.506948
hamada	4to3	L	6.91217				hamada	4to3	L	2.88471
minami	4to3	L	3.95076				minami	4to3	L	0.776867
yano1	4to3	L	-3.05335				yano1	4to3	L	-1.38544
yano2	4to3	L	0.0782659				yano2	4to3	L	0.388897
yoshida	4to3	L	6.26199				yoshida	4to3	L	2.20187
chino	4to3	L	-0.858169				chino	4to3	L	-2.50092
fukuda	4to3	L	0.844175				fukuda	4to3	L	0.828835
sawaguchi	4to3	L	-1.25714				sawaguchi	4to3	L	-1.93658
tuzinaka	4to3	L	0.104669				tuzinaka	4to3	L	0.791219
kawasaki	4to3	N	9.85646	-0.028035	9.01568		kawasaki	4to3	N	0.774949	-0.49598	2.00242
oda	4to3	N	7.74566				oda	4to3	N	-0.794963
kunimura	4to3	N	-4.21414				kunimura	4to3	N	-1.66812
matsuoka	4to3	N	-27.2862				matsuoka	4to3	N	-1.76527
ichimiya	4to3	N	6.33211				ichimiya	4to3	N	1.13288
hamada	4to3	N	5.53265				hamada	4to3	N	2.12076
minami	4to3	N	4.29274				minami	4to3	N	1.24857
yano1	4to3	N	-1.89744				yano1	4to3	N	-0.379956
yano2	4to3	N	0.437255				yano2	4to3	N	0.469629
yoshida	4to3	N	5.25588				yoshida	4to3	N	-3.8926
chino	4to3	N	-2.26729				chino	4to3	N	-1.6851
fukuda	4to3	N	-1.75864				fukuda	4to3	N	-0.832078
sawaguchi	4to3	N	-2.87329				sawaguchi	4to3	N	-4.04954
tuzinaka	4to3	N	0.451762				tuzinaka	4to3	N	2.37712
kawasaki	4to3	R	13.4155	1.39828	8.64202		kawasaki	4to3	R	4.67858	0.486189	1.80428
oda	4to3	R	4.54362				oda	4to3	R	0.0995013
kunimura	4to3	R	-0.21				kunimura	4to3	R	0.0401125
matsuoka	4to3	R	-25.7357				matsuoka	4to3	R	-0.994523
ichimiya	4to3	R	3.57162				ichimiya	4to3	R	0.348466
hamada	4to3	R	7.69536				hamada	4to3	R	2.7535
minami	4to3	R	5.04667				minami	4to3	R	0.867545
yano1	4to3	R	0.256389				yano1	4to3	R	-2.31466
yano2	4to3	R	0.1025				yano2	4to3	R	-0.425189
yoshida	4to3	R	4.13238				yoshida	4to3	R	2.22699
chino	4to3	R	4.22002				chino	4to3	R	-1.34134
fukuda	4to3	R	0.309644				fukuda	4to3	R	-0.768079
sawaguchi	4to3	R	1.50019				sawaguchi	4to3	R	0.645261
tuzinaka	4to3	R	0.727706				tuzinaka	4to3	R	0.990475
kawasaki	3to2	B	10.8259	1.45773	8.91082		kawasaki	3to2	B	7.51136	0.738993	2.85547
oda	3to2	B	7.76572				oda	3to2	B	1.4644
kunimura	3to2	B	-1.88312				kunimura	3to2	B	1.33696
matsuoka	3to2	B	-25.5448				matsuoka	3to2	B	0.374878
ichimiya	3to2	B	7.44373				ichimiya	3to2	B	3.63432
hamada	3to2	B	7.96049				hamada	3to2	B	0.922597
minami	3to2	B	6.15636				minami	3to2	B	1.16831
yano1	3to2	B	1.93408				yano1	3to2	B	-3.73348
yano2	3to2	B	-0.981081				yano2	3to2	B	-2.08636
yoshida	3to2	B	5.35994				yoshida	3to2	B	1.87125
chino	3to2	B	-0.150031				chino	3to2	B	-2.97907
fukuda	3to2	B	0.120919				fukuda	3to2	B	0.127825
sawaguchi	3to2	B	5.01671				sawaguchi	3to2	B	-1.47379
tuzinaka	3to2	B	-3.6166				tuzinaka	3to2	B	2.2067
kawasaki	3to2	F	9.07255	0.423627	8.50624		kawasaki	3to2	F	4.3578	-0.481609	2.95097
oda	3to2	F	8.18904				oda	3to2	F	1.65444
kunimura	3to2	F	-5.60479				kunimura	3to2	F	-3.82256
matsuoka	3to2	F	-24.334				matsuoka	3to2	F	-0.416617
ichimiya	3to2	F	7.11273				ichimiya	3to2	F	1.10998
hamada	3to2	F	6.02407				hamada	3to2	F	-0.445411
minami	3to2	F	2.13601				minami	3to2	F	-3.04858
yano1	3to2	F	-1.64483				yano1	3to2	F	-3.60248
yano2	3to2	F	-0.762719				yano2	3to2	F	-2.51457
yoshida	3to2	F	7.76223				yoshida	3to2	F	4.40893
chino	3to2	F	0.490956				chino	3to2	F	-5.27872
fukuda	3to2	F	-0.0076875				fukuda	3to2	F	1.45653
sawaguchi	3to2	F	1.18362				sawaguchi	3to2	F	0.0929054
tuzinaka	3to2	F	-3.68643				tuzinaka	3to2	F	-0.694186
kawasaki	3to2	L	6.24649	0.132358	8.81126		kawasaki	3to2	L	4.68131	0.489205	2.21835
oda	3to2	L	7.926				oda	3to2	L	2.68866
kunimura	3to2	L	-0.997831				kunimura	3to2	L	2.19856
matsuoka	3to2	L	-27.5713				matsuoka	3to2	L	-1.84574
ichimiya	3to2	L	9.36051				ichimiya	3to2	L	3.17086
hamada	3to2	L	5.26265				hamada	3to2	L	1.23519
minami	3to2	L	2.17351				minami	3to2	L	-1.00038
yano1	3to2	L	-1.07489				yano1	3to2	L	0.593024
yano2	3to2	L	-1.97361				yano2	3to2	L	-1.66298
yoshida	3to2	L	4.13165				yoshida	3to2	L	0.0715313
chino	3to2	L	-0.92745				chino	3to2	L	-2.5702
fukuda	3to2	L	0.395306				fukuda	3to2	L	0.379966
sawaguchi	3to2	L	-1.72239				sawaguchi	3to2	L	-2.40183
tuzinaka	3to2	L	0.624344				tuzinaka	3to2	L	1.31089
kawasaki	3to2	N	10.7104	-0.178436	9.07262		kawasaki	3to2	N	1.62892	-0.646381	2.42214
oda	3to2	N	9.69314				oda	3to2	N	1.15251
kunimura	3to2	N	-5.19554				kunimura	3to2	N	-2.64951
matsuoka	3to2	N	-27.4499				matsuoka	3to2	N	-1.929
ichimiya	3to2	N	5.10623				ichimiya	3to2	N	-0.0929998
hamada	3to2	N	4.46684				hamada	3to2	N	1.05495
minami	3to2	N	2.25735				minami	3to2	N	-0.786819
yano1	3to2	N	0.852686				yano1	3to2	N	2.37017
yano2	3to2	N	-0.565281				yano2	3to2	N	-0.532908
yoshida	3to2	N	2.56204				yoshida	3to2	N	-6.58644
chino	3to2	N	-3.09391				chino	3to2	N	-2.51172
fukuda	3to2	N	-3.33863				fukuda	3to2	N	-2.41206
sawaguchi	3to2	N	1.37081				sawaguchi	3to2	N	0.194556
tuzinaka	3to2	N	0.125637				tuzinaka	3to2	N	2.051
kawasaki	3to2	R	11.5023	0.984518	9.1234		kawasaki	3to2	R	2.7654	0.0724283	2.50671
oda	3to2	R	7.35954				oda	3to2	R	2.91542
kunimura	3to2	R	-0.890287				kunimura	3to2	R	-0.640175
matsuoka	3to2	R	-27.3857				matsuoka	3to2	R	-2.64452
ichimiya	3to2	R	4.14436				ichimiya	3to2	R	0.921206
hamada	3to2	R	6.62596				hamada	3to2	R	1.6841
minami	3to2	R	2.8914				minami	3to2	R	-1.28772
yano1	3to2	R	1.11867				yano1	3to2	R	-1.45238
yano2	3to2	R	0.621825				yano2	3to2	R	0.0941356
yoshida	3to2	R	4.9444				yoshida	3to2	R	3.03901
chino	3to2	R	4.02955				chino	3to2	R	-1.53181
fukuda	3to2	R	-0.384875				fukuda	3to2	R	-1.4626
sawaguchi	3to2	R	4.40845				sawaguchi	3to2	R	3.55353
tuzinaka	3to2	R	-5.20237				tuzinaka	3to2	R	-4.9396
kawasaki	2to1	B	10.2193	1.41721	8.75819		kawasaki	2to1	B	6.90479	0.69848	2.96511
oda	2to1	B	5.38482				oda	2to1	B	-0.916506
kunimura	2to1	B	-0.035675				kunimura	2to1	B	3.1844
matsuoka	2to1	B	-24.4924				matsuoka	2to1	B	1.42727
ichimiya	2to1	B	7.65776				ichimiya	2to1	B	3.84835
hamada	2to1	B	4.27753				hamada	2to1	B	-2.76037
minami	2to1	B	4.33257				minami	2to1	B	-0.655476
yano1	2to1	B	5.60997				yano1	2to1	B	-0.0575997
yano2	2to1	B	-2.1785				yano2	2to1	B	-3.28378
yoshida	2to1	B	8.28509				yoshida	2to1	B	4.79639
chino	2to1	B	3.25139				chino	2to1	B	0.422351
fukuda	2to1	B	-1.5104				fukuda	2to1	B	-1.50349
sawaguchi	2to1	B	5.76877				sawaguchi	2to1	B	-0.721717
tuzinaka	2to1	B	-6.7292				tuzinaka	2to1	B	-0.905902
kawasaki	2to1	F	6.37091	0.289	8.4906		kawasaki	2to1	F	1.65616	-0.616236	2.38699
oda	2to1	F	7.62262				oda	2to1	F	1.08802
kunimura	2to1	F	-7.64489				kunimura	2to1	F	-5.86266
matsuoka	2to1	F	-24.1488				matsuoka	2to1	F	-0.231411
ichimiya	2to1	F	6.57975				ichimiya	2to1	F	0.577
hamada	2to1	F	5.73548				hamada	2to1	F	-0.734007
minami	2to1	F	2.65031				minami	2to1	F	-2.53429
yano1	2to1	F	0.806046				yano1	2to1	F	-1.15161
yano2	2to1	F	-1.52647				yano2	2to1	F	-3.27832
yoshida	2to1	F	7.28119				yoshida	2to1	F	3.92789
chino	2to1	F	5.25551				chino	2to1	F	-0.514158
fukuda	2to1	F	-0.88888				fukuda	2to1	F	0.57534
sawaguchi	2to1	F	1.31093				sawaguchi	2to1	F	0.220212
tuzinaka	2to1	F	-5.35772				tuzinaka	2to1	F	-2.36548
kawasaki	2to1	L	4.37447	0.626589	8.17462		kawasaki	2to1	L	2.80929	0.983436	2.62181
oda	2to1	L	6.87511				oda	2to1	L	1.63777
kunimura	2to1	L	-2.67662				kunimura	2to1	L	0.519769
matsuoka	2to1	L	-25.0884				matsuoka	2to1	L	0.63717
ichimiya	2to1	L	9.84094				ichimiya	2to1	L	3.65129
hamada	2to1	L	3.75989				hamada	2to1	L	-0.267568
minami	2to1	L	2.64428				minami	2to1	L	-0.529611
yano1	2to1	L	3.14989				yano1	2to1	L	4.81781
yano2	2to1	L	-1.67153				yano2	2to1	L	-1.36089
yoshida	2to1	L	2.3455				yoshida	2to1	L	-1.71462
chino	2to1	L	-1.84381				chino	2to1	L	-3.48655
fukuda	2to1	L	0.0784344				fukuda	2to1	L	0.0630941
sawaguchi	2to1	L	1.58997				sawaguchi	2to1	L	0.910531
tuzinaka	2to1	L	5.39407				tuzinaka	2to1	L	6.08062
kawasaki	2to1	N	10.6876	0.300409	9.01628		kawasaki	2to1	N	1.6061	-0.167536	2.13005
oda	2to1	N	9.1493				oda	2to1	N	0.608675
kunimura	2to1	N	-3.57839				kunimura	2to1	N	-1.03237
matsuoka	2to1	N	-26.8463				matsuoka	2to1	N	-1.3254
ichimiya	2to1	N	5.49474				ichimiya	2to1	N	0.295513
hamada	2to1	N	3.54356				hamada	2to1	N	0.131669
minami	2to1	N	1.96032				minami	2to1	N	-1.08385
yano1	2to1	N	1.51306				yano1	2to1	N	3.03054
yano2	2to1	N	-3.95394				yano2	2to1	N	-3.92156
yoshida	2to1	N	5.98002				yoshida	2to1	N	-3.16846
chino	2to1	N	-0.329035				chino	2to1	N	0.253156
fukuda	2to1	N	-3.42145				fukuda	2to1	N	-2.49489
sawaguchi	2to1	N	3.80531				sawaguchi	2to1	N	2.62906
tuzinaka	2to1	N	0.200959				tuzinaka	2to1	N	2.12632
kawasaki	2to1	R	11.9101	-0.0800928	10.4757		kawasaki	2to1	R	3.17317	-0.992182	5.7043
oda	2to1	R	7.17836				oda	2to1	R	2.73424
kunimura	2to1	R	-4.05178				kunimura	2to1	R	-3.80166
matsuoka	2to1	R	-26.5606				matsuoka	2to1	R	-1.8194
ichimiya	2to1	R	5.75248				ichimiya	2to1	R	2.52933
hamada	2to1	R	6.52847				hamada	2to1	R	1.58661
minami	2to1	R	1.11045				minami	2to1	R	-3.06867
yano1	2to1	R	0.879672				yano1	2to1	R	-1.69138
yano2	2to1	R	1.44624				yano2	2to1	R	0.918548
yoshida	2to1	R	5.33867				yoshida	2to1	R	3.43328
chino	2to1	R	4.74286				chino	2to1	R	-0.818502
fukuda	2to1	R	-0.965681				fukuda	2to1	R	-2.0434
sawaguchi	2to1	R	4.52328				sawaguchi	2to1	R	3.66836
tuzinaka	2to1	R	-18.9538				tuzinaka	2to1	R	-18.6911
kawasaki	1to0	B	7.47196	0.914657	9.11201		kawasaki	1to0	B	4.15745	0.195923	3.33581
oda	1to0	B	4.561				oda	1to0	B	-1.74032
kunimura	1to0	B	-1.27383				kunimura	1to0	B	1.94624
matsuoka	1to0	B	-25.1581				matsuoka	1to0	B	0.761628
ichimiya	1to0	B	8.44494				ichimiya	1to0	B	4.63553
hamada	1to0	B	4.39531				hamada	1to0	B	-2.64258
minami	1to0	B	4.36704				minami	1to0	B	-0.621009
yano1	1to0	B	1.41523				yano1	1to0	B	-4.25234
yano2	1to0	B	-3.18061				yano2	1to0	B	-4.28588
yoshida	1to0	B	9.04632				yoshida	1to0	B	5.55762
chino	1to0	B	4.24701				chino	1to0	B	1.41797
fukuda	1to0	B	-3.21079				fukuda	1to0	B	-3.20388
sawaguchi	1to0	B	9.39799				sawaguchi	1to0	B	2.9075
tuzinaka	1to0	B	-7.71831				tuzinaka	1to0	B	-1.89501
kawasaki	1to0	F	6.56599	0.745621	9.03763		kawasaki	1to0	F	1.85125	-0.159615	3.13186
oda	1to0	F	5.60481				oda	1to0	F	-0.929794
kunimura	1to0	F	-6.21036				kunimura	1to0	F	-4.42813
matsuoka	1to0	F	-24.565				matsuoka	1to0	F	-0.647611
ichimiya	1to0	F	7.15648				ichimiya	1to0	F	1.15373
hamada	1to0	F	6.58091				hamada	1to0	F	0.11143
minami	1to0	F	4.73223				minami	1to0	F	-0.452364
yano1	1to0	F	4.781				yano1	1to0	F	2.82335
yano2	1to0	F	-1.72399				yano2	1to0	F	-3.47584
yoshida	1to0	F	8.84761				yoshida	1to0	F	5.49431
chino	1to0	F	5.87422				chino	1to0	F	0.104545
fukuda	1to0	F	1.07964				fukuda	1to0	F	2.54386
sawaguchi	1to0	F	1.42783				sawaguchi	1to0	F	0.337112
tuzinaka	1to0	F	-9.7127				tuzinaka	1to0	F	-6.72046
kawasaki	1to0	L	1.20309	0.919237	8.93022		kawasaki	1to0	L	-0.362083	1.27608	3.16326
oda	1to0	L	7.56459				oda	1to0	L	2.32726
kunimura	1to0	L	-4.36041				kunimura	1to0	L	-1.16402
matsuoka	1to0	L	-26.5091				matsuoka	1to0	L	-0.783605
ichimiya	1to0	L	12.46				ichimiya	1to0	L	6.2704
hamada	1to0	L	3.52174				hamada	1to0	L	-0.505718
minami	1to0	L	2.46213				minami	1to0	L	-0.711764
yano1	1to0	L	5.15199				yano1	1to0	L	6.8199
yano2	1to0	L	-0.973927				yano2	1to0	L	-0.663295
yoshida	1to0	L	4.49471				yoshida	1to0	L	0.434594
chino	1to0	L	-1.55073				chino	1to0	L	-3.19347
fukuda	1to0	L	0.190738				fukuda	1to0	L	0.175397
sawaguchi	1to0	L	3.64796				sawaguchi	1to0	L	2.96852
tuzinaka	1to0	L	5.56651				tuzinaka	1to0	L	6.25306
kawasaki	1to0	N	11.1507	0.491789	8.79805		kawasaki	1to0	N	2.06917	0.023844	3.06115
oda	1to0	N	8.31413				oda	1to0	N	-0.226494
kunimura	1to0	N	-2.96376				kunimura	1to0	N	-0.417731
matsuoka	1to0	N	-25.4076				matsuoka	1to0	N	0.113334
ichimiya	1to0	N	4.74464				ichimiya	1to0	N	-0.454581
hamada	1to0	N	1.83517				hamada	1to0	N	-1.57672
minami	1to0	N	3.23738				minami	1to0	N	0.193205
yano1	1to0	N	6.59764				yano1	1to0	N	8.11512
yano2	1to0	N	-4.63773				yano2	1to0	N	-4.60535
yoshida	1to0	N	5.39611				yoshida	1to0	N	-3.75237
chino	1to0	N	1.46521				chino	1to0	N	2.04741
fukuda	1to0	N	-2.46571				fukuda	1to0	N	-1.53914
sawaguchi	1to0	N	3.20449				sawaguchi	1to0	N	2.02823
tuzinaka	1to0	N	-3.58562				tuzinaka	1to0	N	-1.66026
kawasaki	1to0	R	12.0222	-1.00209	11.2289		kawasaki	1to0	R	3.28529	-1.91418	6.82131
oda	1to0	R	5.99006				oda	1to0	R	1.54594
kunimura	1to0	R	-7.82167				kunimura	1to0	R	-7.57156
matsuoka	1to0	R	-27.5414				matsuoka	1to0	R	-2.80024
ichimiya	1to0	R	4.92761				ichimiya	1to0	R	1.70445
hamada	1to0	R	6.03558				hamada	1to0	R	1.09371
minami	1to0	R	2.29481				minami	1to0	R	-1.88431
yano1	1to0	R	-3.39067				yano1	1to0	R	-5.96172
yano2	1to0	R	3.26586				yano2	1to0	R	2.73818
yoshida	1to0	R	1.86118				yoshida	1to0	R	-0.0442063
chino	1to0	R	3.83794				chino	1to0	R	-1.72343
fukuda	1to0	R	1.22456				fukuda	1to0	R	0.14684
sawaguchi	1to0	R	5.8666				sawaguchi	1to0	R	5.01168
tuzinaka	1to0	R	-22.6019				tuzinaka	1to0	R	-22.3391

## Sheet: COPy ES
raw data							normalized data
subs	time	direction	COPy				subs	time	direction	COPy
kawasaki	5to4	B	-74.0695	-47.653	31.5569		kawasaki	5to4	B	0
oda	5to4	B	-37.0567				oda	5to4	B	0
kunimura	5to4	B	-126.337				kunimura	5to4	B	0
matsuoka	5to4	B	-64.0734				matsuoka	5to4	B	0
ichimiya	5to4	B	-53.0377				ichimiya	5to4	B	0
hamada	5to4	B	-45.8304				hamada	5to4	B	0
minami	5to4	B	-44.7494				minami	5to4	B	0
yano1	5to4	B	-35.7694				yano1	5to4	B	0
yano2	5to4	B	-51.6825				yano2	5to4	B	0
yoshida	5to4	B	-45.0096				yoshida	5to4	B	0
chino	5to4	B	-59.7614				chino	5to4	B	0
fukuda	5to4	B	-0.099703				fukuda	5to4	B	0
sawaguchi	5to4	B	-36.1342				sawaguchi	5to4	B	0
tuzinaka	5to4	B	6.46896				tuzinaka	5to4	B	0
kawasaki	5to4	F	-74.8747	-47.0893	30.5859		kawasaki	5to4	F	0
oda	5to4	F	-37.3321				oda	5to4	F	0
kunimura	5to4	F	-124.028				kunimura	5to4	F	0
matsuoka	5to4	F	-57.3995				matsuoka	5to4	F	0
ichimiya	5to4	F	-53.784				ichimiya	5to4	F	0
hamada	5to4	F	-43.8787				hamada	5to4	F	0
minami	5to4	F	-45.1207				minami	5to4	F	0
yano1	5to4	F	-32.6812				yano1	5to4	F	0
yano2	5to4	F	-53.4027				yano2	5to4	F	0
yoshida	5to4	F	-43.4769				yoshida	5to4	F	0
chino	5to4	F	-62.7331				chino	5to4	F	0
fukuda	5to4	F	-3.35067				fukuda	5to4	F	0
sawaguchi	5to4	F	-30.133				sawaguchi	5to4	F	0
tuzinaka	5to4	F	2.94588				tuzinaka	5to4	F	0
kawasaki	5to4	L	-66.2955	-44.2923	31.8423		kawasaki	5to4	L	0
oda	5to4	L	-35.9575				oda	5to4	L	0
kunimura	5to4	L	-126.833				kunimura	5to4	L	0
matsuoka	5to4	L	-61.6709				matsuoka	5to4	L	0
ichimiya	5to4	L	-54.3994				ichimiya	5to4	L	0
hamada	5to4	L	-37.8296				hamada	5to4	L	0
minami	5to4	L	-39.2616				minami	5to4	L	0
yano1	5to4	L	-27.7479				yano1	5to4	L	0
yano2	5to4	L	-50.246				yano2	5to4	L	0
yoshida	5to4	L	-43.9382				yoshida	5to4	L	0
chino	5to4	L	-55.0702				chino	5to4	L	0
fukuda	5to4	L	-4.33819				fukuda	5to4	L	0
sawaguchi	5to4	L	-27.2724				sawaguchi	5to4	L	0
tuzinaka	5to4	L	10.7692				tuzinaka	5to4	L	0
kawasaki	5to4	N	-69.364	-46.3549	31.5391		kawasaki	5to4	N	0
oda	5to4	N	-36.6356				oda	5to4	N	0
kunimura	5to4	N	-126.992				kunimura	5to4	N	0
matsuoka	5to4	N	-60.792				matsuoka	5to4	N	0
ichimiya	5to4	N	-54.0655				ichimiya	5to4	N	0
hamada	5to4	N	-38.7587				hamada	5to4	N	0
minami	5to4	N	-45.1528				minami	5to4	N	0
yano1	5to4	N	-39.1963				yano1	5to4	N	0
yano2	5to4	N	-49.0952				yano2	5to4	N	0
yoshida	5to4	N	-44.9778				yoshida	5to4	N	0
chino	5to4	N	-60.8592				chino	5to4	N	0
fukuda	5to4	N	2.31726				fukuda	5to4	N	0
sawaguchi	5to4	N	-29.6175				sawaguchi	5to4	N	0
tuzinaka	5to4	N	4.22078				tuzinaka	5to4	N	0
kawasaki	5to4	R	-69.4897	-44.6853	32.2071		kawasaki	5to4	R	0
oda	5to4	R	-33.3857				oda	5to4	R	0
kunimura	5to4	R	-125.904				kunimura	5to4	R	0
matsuoka	5to4	R	-57.4774				matsuoka	5to4	R	0
ichimiya	5to4	R	-51.6599				ichimiya	5to4	R	0
hamada	5to4	R	-41.396				hamada	5to4	R	0
minami	5to4	R	-38.914				minami	5to4	R	0
yano1	5to4	R	-35.2869				yano1	5to4	R	0
yano2	5to4	R	-51.4548				yano2	5to4	R	0
yoshida	5to4	R	-44.8583				yoshida	5to4	R	0
chino	5to4	R	-58.934				chino	5to4	R	0
fukuda	5to4	R	0.793892				fukuda	5to4	R	0
sawaguchi	5to4	R	-30.143				sawaguchi	5to4	R	0
tuzinaka	5to4	R	12.5161				tuzinaka	5to4	R	0
kawasaki	4to3	B	-71.5102	-48.5128	31.5111		kawasaki	4to3	B	2.55927	-0.859785	1.7266
oda	4to3	B	-37.0042				oda	4to3	B	0.0525291
kunimura	4to3	B	-128.709				kunimura	4to3	B	-2.37219
matsuoka	4to3	B	-64.1032				matsuoka	4to3	B	-0.0297829
ichimiya	4to3	B	-54.2657				ichimiya	4to3	B	-1.22799
hamada	4to3	B	-46.6036				hamada	4to3	B	-0.773172
minami	4to3	B	-45.5098				minami	4to3	B	-0.760373
yano1	4to3	B	-37.0472				yano1	4to3	B	-1.27771
yano2	4to3	B	-49.613				yano2	4to3	B	2.06947
yoshida	4to3	B	-46.8463				yoshida	4to3	B	-1.83669
chino	4to3	B	-62.0856				chino	4to3	B	-2.32418
fukuda	4to3	B	-0.29935				fukuda	4to3	B	-0.199647
sawaguchi	4to3	B	-40.094				sawaguchi	4to3	B	-3.95981
tuzinaka	4to3	B	4.51223				tuzinaka	4to3	B	-1.95673
kawasaki	4to3	F	-72.5889	-47.6065	30.3249		kawasaki	4to3	F	2.2858	-0.517215	2.27171
oda	4to3	F	-36.9481				oda	4to3	F	0.383981
kunimura	4to3	F	-124.556				kunimura	4to3	F	-0.528056
matsuoka	4to3	F	-58.247				matsuoka	4to3	F	-0.847499
ichimiya	4to3	F	-55.7331				ichimiya	4to3	F	-1.94919
hamada	4to3	F	-43.4104				hamada	4to3	F	0.468247
minami	4to3	F	-46.2324				minami	4to3	F	-1.1117
yano1	4to3	F	-37.0623				yano1	4to3	F	-4.38108
yano2	4to3	F	-49.9905				yano2	4to3	F	3.41213
yoshida	4to3	F	-47.9494				yoshida	4to3	F	-4.47249
chino	4to3	F	-61.702				chino	4to3	F	1.03115
fukuda	4to3	F	-1.83326				fukuda	4to3	F	1.51742
sawaguchi	4to3	F	-32.0785				sawaguchi	4to3	F	-1.94544
tuzinaka	4to3	F	1.84159				tuzinaka	4to3	F	-1.10429
kawasaki	4to3	L	-66.7062	-44.7664	31.5782		kawasaki	4to3	L	-0.410759	-0.474168	1.36791
oda	4to3	L	-34.9898				oda	4to3	L	0.967748
kunimura	4to3	L	-127.392				kunimura	4to3	L	-0.558412
matsuoka	4to3	L	-63.5233				matsuoka	4to3	L	-1.85234
ichimiya	4to3	L	-53.8041				ichimiya	4to3	L	0.595246
hamada	4to3	L	-38.1834				hamada	4to3	L	-0.353752
minami	4to3	L	-40.6792				minami	4to3	L	-1.41761
yano1	4to3	L	-29.5796				yano1	4to3	L	-1.83164
yano2	4to3	L	-47.4098				yano2	4to3	L	2.83613
yoshida	4to3	L	-45.0517				yoshida	4to3	L	-1.11348
chino	4to3	L	-54.8712				chino	4to3	L	0.198961
fukuda	4to3	L	-4.29462				fukuda	4to3	L	0.0435681
sawaguchi	4to3	L	-28.6667				sawaguchi	4to3	L	-1.39422
tuzinaka	4to3	L	8.42144				tuzinaka	4to3	L	-2.34779
kawasaki	4to3	N	-68.3268	-47.1223	31.5198		kawasaki	4to3	N	1.03719	-0.767435	1.13342
oda	4to3	N	-36.7123				oda	4to3	N	-0.0766458
kunimura	4to3	N	-129.466				kunimura	4to3	N	-2.47388
matsuoka	4to3	N	-60.6331				matsuoka	4to3	N	0.158874
ichimiya	4to3	N	-54.4134				ichimiya	4to3	N	-0.347959
hamada	4to3	N	-40.109				hamada	4to3	N	-1.35028
minami	4to3	N	-45.41				minami	4to3	N	-0.257203
yano1	4to3	N	-41.8968				yano1	4to3	N	-2.70049
yano2	4to3	N	-49.3819				yano2	4to3	N	-0.286647
yoshida	4to3	N	-44.1912				yoshida	4to3	N	0.786668
chino	4to3	N	-61.7615				chino	4to3	N	-0.902338
fukuda	4to3	N	0.217231				fukuda	4to3	N	-2.10003
sawaguchi	4to3	N	-30.754				sawaguchi	4to3	N	-1.1365
tuzinaka	4to3	N	3.12594				tuzinaka	4to3	N	-1.09484
kawasaki	4to3	R	-69.0914	-45.7842	32.198		kawasaki	4to3	R	0.39832	-1.09886	1.36062
oda	4to3	R	-35.6168				oda	4to3	R	-2.23108
kunimura	4to3	R	-127.999				kunimura	4to3	R	-2.09518
matsuoka	4to3	R	-58.3264				matsuoka	4to3	R	-0.848959
ichimiya	4to3	R	-52.9807				ichimiya	4to3	R	-1.32083
hamada	4to3	R	-42.3686				hamada	4to3	R	-0.972529
minami	4to3	R	-39.6311				minami	4to3	R	-0.71713
yano1	4to3	R	-39.4576				yano1	4to3	R	-4.17074
yano2	4to3	R	-49.7584				yano2	4to3	R	1.69632
yoshida	4to3	R	-44.9044				yoshida	4to3	R	-0.0460312
chino	4to3	R	-60.7202				chino	4to3	R	-1.78627
fukuda	4to3	R	-0.832825				fukuda	4to3	R	-1.62672
sawaguchi	4to3	R	-30.8619				sawaguchi	4to3	R	-0.718894
tuzinaka	4to3	R	11.5717				tuzinaka	4to3	R	-0.944387
kawasaki	3to2	B	-70.5799	-47.3644	32.4033		kawasaki	3to2	B	3.48965	0.288575	2.48813
oda	3to2	B	-37.465				oda	3to2	B	-0.4083
kunimura	3to2	B	-128.378				kunimura	3to2	B	-2.04113
matsuoka	3to2	B	-61.4158				matsuoka	3to2	B	2.65758
ichimiya	3to2	B	-53.0447				ichimiya	3to2	B	-0.00695967
hamada	3to2	B	-46.3819				hamada	3to2	B	-0.551458
minami	3to2	B	-44.1345				minami	3to2	B	0.614889
yano1	3to2	B	-37.7951				yano1	3to2	B	-2.0257
yano2	3to2	B	-52.5872				yano2	3to2	B	-0.904675
yoshida	3to2	B	-50.0944				yoshida	3to2	B	-5.08477
chino	3to2	B	-58.5716				chino	3to2	B	1.18987
fukuda	3to2	B	1.48076				fukuda	3to2	B	1.58047
sawaguchi	3to2	B	-35.2933				sawaguchi	3to2	B	0.84088
tuzinaka	3to2	B	11.1587				tuzinaka	3to2	B	4.68971
kawasaki	3to2	F	-68.6427	-46.2092	30.2312		kawasaki	3to2	F	6.23202	0.880068	3.08076
oda	3to2	F	-38.4659				oda	3to2	F	-1.13385
kunimura	3to2	F	-124.391				kunimura	3to2	F	-0.363031
matsuoka	3to2	F	-55.6113				matsuoka	3to2	F	1.78821
ichimiya	3to2	F	-55.1644				ichimiya	3to2	F	-1.38044
hamada	3to2	F	-44.08				hamada	3to2	F	-0.201307
minami	3to2	F	-45.2854				minami	3to2	F	-0.164691
yano1	3to2	F	-31.0467				yano1	3to2	F	1.63453
yano2	3to2	F	-47.8491				yano2	3to2	F	5.55356
yoshida	3to2	F	-48.627				yoshida	3to2	F	-5.15012
chino	3to2	F	-58.231				chino	3to2	F	4.50214
fukuda	3to2	F	-0.688544				fukuda	3to2	F	2.66213
sawaguchi	3to2	F	-31.0898				sawaguchi	3to2	F	-0.956726
tuzinaka	3to2	F	2.24441				tuzinaka	3to2	F	-0.701469
kawasaki	3to2	L	-67.4037	-44.128	31.8578		kawasaki	3to2	L	-1.10821	0.16424	1.85843
oda	3to2	L	-36.6587				oda	3to2	L	-0.701188
kunimura	3to2	L	-128.389				kunimura	3to2	L	-1.55569
matsuoka	3to2	L	-60.9354				matsuoka	3to2	L	0.735516
ichimiya	3to2	L	-52.1899				ichimiya	3to2	L	2.20954
hamada	3to2	L	-35.5898				hamada	3to2	L	2.23976
minami	3to2	L	-39.9367				minami	3to2	L	-0.675149
yano1	3to2	L	-30.8967				yano1	3to2	L	-3.14875
yano2	3to2	L	-46.3515				yano2	3to2	L	3.8945
yoshida	3to2	L	-44.2171				yoshida	3to2	L	-0.278925
chino	3to2	L	-53.8972				chino	3to2	L	1.173
fukuda	3to2	L	-3.42503				fukuda	3to2	L	0.913162
sawaguchi	3to2	L	-26.9984				sawaguchi	3to2	L	0.274068
tuzinaka	3to2	L	9.09696				tuzinaka	3to2	L	-1.67228
kawasaki	3to2	N	-65.8169	-46.7837	30.7646		kawasaki	3to2	N	3.54713	-0.428807	2.23391
oda	3to2	N	-38.9301				oda	3to2	N	-2.29446
kunimura	3to2	N	-129.385				kunimura	3to2	N	-2.3928
matsuoka	3to2	N	-59.1093				matsuoka	3to2	N	1.68272
ichimiya	3to2	N	-54.05				ichimiya	3to2	N	0.0154377
hamada	3to2	N	-38.5584				hamada	3to2	N	0.200302
minami	3to2	N	-44.8894				minami	3to2	N	0.263354
yano1	3to2	N	-39.2718				yano1	3to2	N	-0.0754887
yano2	3to2	N	-50.6179				yano2	3to2	N	-1.52265
yoshida	3to2	N	-45.7561				yoshida	3to2	N	-0.778275
chino	3to2	N	-57.9289				chino	3to2	N	2.93032
fukuda	3to2	N	-0.420144				fukuda	3to2	N	-2.73741
sawaguchi	3to2	N	-29.7793				sawaguchi	3to2	N	-0.161819
tuzinaka	3to2	N	-0.458886				tuzinaka	3to2	N	-4.67967
kawasaki	3to2	R	-68.1735	-45.1867	32.2015		kawasaki	3to2	R	1.31628	-0.501409	1.88452
oda	3to2	R	-35.3679				oda	3to2	R	-1.98221
kunimura	3to2	R	-127.281				kunimura	3to2	R	-1.37667
matsuoka	3to2	R	-56.9775				matsuoka	3to2	R	0.49987
ichimiya	3to2	R	-51.169				ichimiya	3to2	R	0.490878
hamada	3to2	R	-43.2733				hamada	3to2	R	-1.87721
minami	3to2	R	-39.2632				minami	3to2	R	-0.349171
yano1	3to2	R	-39.6423				yano1	3to2	R	-4.35543
yano2	3to2	R	-50.4239				yano2	3to2	R	1.03081
yoshida	3to2	R	-48.3648				yoshida	3to2	R	-3.50642
chino	3to2	R	-56.7089				chino	3to2	R	2.22512
fukuda	3to2	R	1.20359				fukuda	3to2	R	0.409701
sawaguchi	3to2	R	-29.4441				sawaguchi	3to2	R	0.698943
tuzinaka	3to2	R	12.2718				tuzinaka	3to2	R	-0.244237
kawasaki	2to1	B	-71.4281	-46.3081	34.0613		kawasaki	2to1	B	2.6414	1.3449	4.65938
oda	2to1	B	-36.1795				oda	2to1	B	0.877138
kunimura	2to1	B	-129.922				kunimura	2to1	B	-3.58493
matsuoka	2to1	B	-60.7804				matsuoka	2to1	B	3.29299
ichimiya	2to1	B	-54.0564				ichimiya	2to1	B	-1.01871
hamada	2to1	B	-46.3903				hamada	2to1	B	-0.559889
minami	2to1	B	-44.6999				minami	2to1	B	0.0495433
yano1	2to1	B	-36.4256				yano1	2to1	B	-0.656156
yano2	2to1	B	-52.8896				yano2	2to1	B	-1.20706
yoshida	2to1	B	-49.7328				yoshida	2to1	B	-4.72318
chino	2to1	B	-56.0226				chino	2to1	B	3.73881
fukuda	2to1	B	-0.442024				fukuda	2to1	B	-0.342321
sawaguchi	2to1	B	-29.8463				sawaguchi	2to1	B	6.28795
tuzinaka	2to1	B	20.5019				tuzinaka	2to1	B	14.033
kawasaki	2to1	F	-73.3175	-46.5143	30.8003		kawasaki	2to1	F	1.55721	0.574993	2.67211
oda	2to1	F	-37.1226				oda	2to1	F	0.209519
kunimura	2to1	F	-124.666				kunimura	2to1	F	-0.63795
matsuoka	2to1	F	-54.2763				matsuoka	2to1	F	3.12316
ichimiya	2to1	F	-56.0133				ichimiya	2to1	F	-2.22929
hamada	2to1	F	-43.7087				hamada	2to1	F	0.16993
minami	2to1	F	-46.8159				minami	2to1	F	-1.6952
yano1	2to1	F	-32.3805				yano1	2to1	F	0.300711
yano2	2to1	F	-47.9749				yano2	2to1	F	5.42776
yoshida	2to1	F	-48.8523				yoshida	2to1	F	-5.37542
chino	2to1	F	-60.6968				chino	2to1	F	2.03638
fukuda	2to1	F	-2.36538				fukuda	2to1	F	0.985297
sawaguchi	2to1	F	-26.5181				sawaguchi	2to1	F	3.61496
tuzinaka	2to1	F	3.50871				tuzinaka	2to1	F	0.562832
kawasaki	2to1	L	-68.4112	-44.5651	32.5008		kawasaki	2to1	L	-2.11578	-0.27287	2.37925
oda	2to1	L	-37.4343				oda	2to1	L	-1.47673
kunimura	2to1	L	-129.96				kunimura	2to1	L	-3.12634
matsuoka	2to1	L	-58.3619				matsuoka	2to1	L	3.30905
ichimiya	2to1	L	-54.6065				ichimiya	2to1	L	-0.207137
hamada	2to1	L	-35.9319				hamada	2to1	L	1.89766
minami	2to1	L	-37.9645				minami	2to1	L	1.2971
yano1	2to1	L	-31.2888				yano1	2to1	L	-3.54087
yano2	2to1	L	-46.4243				yano2	2to1	L	3.82168
yoshida	2to1	L	-47.0295				yoshida	2to1	L	-3.09138
chino	2to1	L	-56.9509				chino	2to1	L	-1.88075
fukuda	2to1	L	-4.77537				fukuda	2to1	L	-0.437184
sawaguchi	2to1	L	-26.412				sawaguchi	2to1	L	0.860462
tuzinaka	2to1	L	11.6393				tuzinaka	2to1	L	0.870026
kawasaki	2to1	N	-68.2431	-46.3454	31.4523		kawasaki	2to1	N	1.12088	0.0095263	2.58857
oda	2to1	N	-39.9208				oda	2to1	N	-3.28513
kunimura	2to1	N	-130.144				kunimura	2to1	N	-3.15187
matsuoka	2to1	N	-59.7662				matsuoka	2to1	N	1.02584
ichimiya	2to1	N	-54.0215				ichimiya	2to1	N	0.044
hamada	2to1	N	-37.6191				hamada	2to1	N	1.13961
minami	2to1	N	-45.7987				minami	2to1	N	-0.645884
yano1	2to1	N	-34.2607				yano1	2to1	N	4.93552
yano2	2to1	N	-48.9902				yano2	2to1	N	0.105009
yoshida	2to1	N	-46.1262				yoshida	2to1	N	-1.14836
chino	2to1	N	-57.4352				chino	2to1	N	3.42402
fukuda	2to1	N	0.343453				fukuda	2to1	N	-1.97381
sawaguchi	2to1	N	-27.1844				sawaguchi	2to1	N	2.43309
tuzinaka	2to1	N	0.33125				tuzinaka	2to1	N	-3.88953
kawasaki	2to1	R	-68.6396	-44.403	33.357		kawasaki	2to1	R	0.850185	0.282297	3.31072
oda	2to1	R	-34.4024				oda	2to1	R	-1.01666
kunimura	2to1	R	-126.79				kunimura	2to1	R	-0.885975
matsuoka	2to1	R	-56.8081				matsuoka	2to1	R	0.669257
ichimiya	2to1	R	-52.7564				ichimiya	2to1	R	-1.09653
hamada	2to1	R	-40.0895				hamada	2to1	R	1.30654
minami	2to1	R	-40.6252				minami	2to1	R	-1.71118
yano1	2to1	R	-37.5292				yano1	2to1	R	-2.24231
yano2	2to1	R	-52.8564				yano2	2to1	R	-1.40168
yoshida	2to1	R	-51.3554				yoshida	2to1	R	-6.49701
chino	2to1	R	-54.9446				chino	2to1	R	3.98936
fukuda	2to1	R	1.024				fukuda	2to1	R	0.230111
sawaguchi	2to1	R	-24.7554				sawaguchi	2to1	R	5.38767
tuzinaka	2to1	R	18.8864				tuzinaka	2to1	R	6.37037
kawasaki	1to0	B	-75.367	-45.0913	35.5931		kawasaki	1to0	B	-1.29754	2.56169	6.14376
oda	1to0	B	-35.707				oda	1to0	B	1.34969
kunimura	1to0	B	-128.194				kunimura	1to0	B	-1.85735
matsuoka	1to0	B	-61.0366				matsuoka	1to0	B	3.03679
ichimiya	1to0	B	-50.7909				ichimiya	1to0	B	2.24675
hamada	1to0	B	-47.1008				hamada	1to0	B	-1.27035
minami	1to0	B	-44.8593				minami	1to0	B	-0.109827
yano1	1to0	B	-33.525				yano1	1to0	B	2.24444
yano2	1to0	B	-52.839				yano2	1to0	B	-1.15652
yoshida	1to0	B	-46.1381				yoshida	1to0	B	-1.12851
chino	1to0	B	-56.6852				chino	1to0	B	3.0762
fukuda	1to0	B	2.31108				fukuda	1to0	B	2.41078
sawaguchi	1to0	B	-30.215				sawaguchi	1to0	B	5.91925
tuzinaka	1to0	B	28.8688				tuzinaka	1to0	B	22.3999
kawasaki	1to0	F	-74.8573	-46.6925	30.5066		kawasaki	1to0	F	0.0173718	0.396719	2.54145
oda	1to0	F	-36.3544				oda	1to0	F	0.977656
kunimura	1to0	F	-123.379				kunimura	1to0	F	0.649537
matsuoka	1to0	F	-53.9885				matsuoka	1to0	F	3.41105
ichimiya	1to0	F	-54.3774				ichimiya	1to0	F	-0.593481
hamada	1to0	F	-41.6622				hamada	1to0	F	2.21649
minami	1to0	F	-46.2696				minami	1to0	F	-1.14891
yano1	1to0	F	-36.7929				yano1	1to0	F	-4.11166
yano2	1to0	F	-50.7397				yano2	1to0	F	2.66302
yoshida	1to0	F	-48.4091				yoshida	1to0	F	-4.93222
chino	1to0	F	-61.082				chino	1to0	F	1.65112
fukuda	1to0	F	-1.43081				fukuda	1to0	F	1.91986
sawaguchi	1to0	F	-26.7387				sawaguchi	1to0	F	3.39434
tuzinaka	1to0	F	2.38578				tuzinaka	1to0	F	-0.560106
kawasaki	1to0	L	-70.1016	-44.794	31.9804		kawasaki	1to0	L	-3.80613	-0.501735	2.34576
oda	1to0	L	-35.9003				oda	1to0	L	0.0572125
kunimura	1to0	L	-127.527				kunimura	1to0	L	-0.693481
matsuoka	1to0	L	-59.1991				matsuoka	1to0	L	2.47185
ichimiya	1to0	L	-53.0781				ichimiya	1to0	L	1.32133
hamada	1to0	L	-35.0542				hamada	1to0	L	2.77535
minami	1to0	L	-38.4539				minami	1to0	L	0.807618
yano1	1to0	L	-31.1236				yano1	1to0	L	-3.37568
yano2	1to0	L	-49.0142				yano2	1to0	L	1.23177
yoshida	1to0	L	-44.8578				yoshida	1to0	L	-0.919613
chino	1to0	L	-57.6652				chino	1to0	L	-2.595
fukuda	1to0	L	-5.99875				fukuda	1to0	L	-1.66056
sawaguchi	1to0	L	-31.5198				sawaguchi	1to0	L	-4.24736
tuzinaka	1to0	L	12.3776				tuzinaka	1to0	L	1.60839
kawasaki	1to0	N	-68.4913	-46.4745	31.3994		kawasaki	1to0	N	0.872709	-0.119581	1.99266
oda	1to0	N	-39.5612				oda	1to0	N	-2.92558
kunimura	1to0	N	-129.4				kunimura	1to0	N	-2.40839
matsuoka	1to0	N	-59.655				matsuoka	1to0	N	1.13698
ichimiya	1to0	N	-54.0326				ichimiya	1to0	N	0.0328188
hamada	1to0	N	-38.0685				hamada	1to0	N	0.690174
minami	1to0	N	-45.4069				minami	1to0	N	-0.254165
yano1	1to0	N	-36.0344				yano1	1to0	N	3.16192
yano2	1to0	N	-50.3602				yano2	1to0	N	-1.26493
yoshida	1to0	N	-43.6211				yoshida	1to0	N	1.35671
chino	1to0	N	-59.5312				chino	1to0	N	1.32795
fukuda	1to0	N	1.24605				fukuda	1to0	N	-1.07121
sawaguchi	1to0	N	-27.9712				sawaguchi	1to0	N	1.64627
tuzinaka	1to0	N	0.245381				tuzinaka	1to0	N	-3.9754
kawasaki	1to0	R	-71.0219	-44.8836	33.5907		kawasaki	1to0	R	-1.53211	-0.198353	2.83902
oda	1to0	R	-36.5096				oda	1to0	R	-3.12386
kunimura	1to0	R	-126.401				kunimura	1to0	R	-0.496931
matsuoka	1to0	R	-58.9183				matsuoka	1to0	R	-1.4409
ichimiya	1to0	R	-51.4749				ichimiya	1to0	R	0.185013
hamada	1to0	R	-38.2699				hamada	1to0	R	3.12617
minami	1to0	R	-40.2326				minami	1to0	R	-1.31858
yano1	1to0	R	-38.0735				yano1	1to0	R	-2.78662
yano2	1to0	R	-55.0474				yano2	1to0	R	-3.59264
yoshida	1to0	R	-47.6183				yoshida	1to0	R	-2.75991
chino	1to0	R	-58.0218				chino	1to0	R	0.912211
fukuda	1to0	R	2.75356				fukuda	1to0	R	1.95967
sawaguchi	1to0	R	-28.7105				sawaguchi	1to0	R	1.43251
tuzinaka	1to0	R	19.1751				tuzinaka	1to0	R	6.65903

[truncated: 6 more sheets: COPx SD ES, COPy SD ES, GCM(Lt) ES, GCM(Rt) ES, TA(Lt) ES, TA(Rt) ES]
